# Supplementary material for: Functional connectivity changes in the brain of adolescents with internet addiction: A systematic literature review of imaging studies
Source: PLOS Ment Health. 2024 Jun 4;1(1):e0000022. doi: 10.1371/journal.pmen.0000022 (PMC12798305; doi:10.1371/journal.pmen.0000022)
Supplement: S1 Data — (XLSX) [file pmen.0000022.s003.xlsx]

## Sheet: Articles from PubMed
Author	Year	Title	Age	Category	Sample size	Result/ Conclusion	link/if possible	Type of study	Journal quality	Sex	Notes
Soon-Beom Hong	2013	Decreased Functional Brain Connectivity in Adolescents with Internet Addiction	13 ma	functional connectivity/ reward reliance	12	igd predicts abnormal activity of reward reliance/ widespread and significant decrease of functional connectivity in cortico-striatal circuits,	https://journals.plos.org/plosone/article?id=10.1371/journal.pone.0057831	fmri/ obs	3.752	both	neurobiological difference in IGD patients
yang wang	2020	The Modulation of Reward and Habit Systems by Acupuncture in Adolescents with Internet Addiction	adolescents	reward reliance/ functional connectivity	27	These findings verified the modulation effect of acupuncture on functional connectivity of reward and habit systems related to the VS in IA individuals, which might partly represent the underlying mechanisms of acupuncture on IA	https://www.hindawi.com/journals/np/2020/7409417/	obs	3.582	both	acupuncture therapy
Ruonan Wang	2019	Internet gaming disorder: deficits in functional and structural connectivity in the ventral tegmental area-Accumbens pathway	adolescents	reward reliance/ functional connectivity	27	ower structural connectivity might underlie vulnerability for IGD, lower functional connectivity may modulate severity. These results strengthen the evidence that IGD shares similar neuropathology with other addictions	https://pubmed.ncbi.nlm.nih.gov/30054871/	obs	3.807	both	rewards pathway
Xinwen Wen	2020	Identification of internet gaming disorder individuals based on ventral tegmental area resting-state functional connectivity	adolescents	rewards/ functional connectivity	66	ventral tegmental area able to identify IGD in neuroimaging study	https://link.springer.com/article/10.1007/s11682-020-00391-7	fmri	3.978	both	neuro imaging adol rewards pathway
Junghan Lee	2020	Aberrant posterior superior temporal sulcus functional connectivity and executive dysfunction in adolescents with internet gaming disorder	adolescents	functional connectivity/ reward reliance	17	aberrant functional connectivity of social brain network with default mode network and salience network was identified in IGD that may be associated with executive dysfunction	https://pubmed.ncbi.nlm.nih.gov/32918802/	fmri	7.72	both	executive functioning
Yanzhi Bi	2015	Disrupted inter-hemispheric functional and structural coupling in Internet addiction adolescents	adolescents	functional connectivity/brain structure	21	Inter-hemispheric functional connectivity was reduced in Internet addiction.	https://www-sciencedirect-com.libproxy.ucl.ac.uk/science/article/pii/S0925492715300706	obs	2.964	both	neuro/substance biology
Junghan Lee	2015	Compromised Prefrontal Cognitive Control Over Emotional Interference in Adolescents with Internet Gaming Disorder	adolescents	prefrontal cortex: dorsal anterior cingulate cortex (dAcc)/ functional connectivity/emotional	18	Negative functional connectivity between stronger insular activation and weaker dorsolateral prefrontal activation correlated with higher cognitive impulsivity in adolescents with Internet gaming disorder	https://www.liebertpub.com/doi/10.1089/cyber.2015.0231?url_ver=Z39.88-2003&rfr_id=ori:rid:crossref.org&rfr_dat=cr_pub%20%200pubmed	stroop match task
YaoWang	2015	Decreased prefrontal lobe interhemispheric functional connectivity in adolescents with internet gaming disorder: a primary study using resting-state FMRI	adolescents	resting state functional connectivity	17	Conclusions: Our findings implicate the important role of altered interhemispheric rsFC in the bilateral prefrontal lobe in the neuropathological mechanism of IGD, and provide further supportive evidence for the reclassification of IGD as a behavioral addiction.	https://pubmed.ncbi.nlm.nih.gov/25738502/
Xin Du	2017	Compensatory increase of functional connectivity density in adolescents with internet gaming disorder	adolescents	resting state functional connectivity	27	GD adolescents demonstrated increased rsFCD in the brain regions involved in working memory, spatial orientation and attention processing	https://pubmed.ncbi.nlm.nih.gov/27975158/
Deokjong Lee	2017	Altered functional connectivity in default mode network in Internet gaming disorder: Influence of childhood ADHD	children/adolescents	functional connectivity/ adhd	44	Individuals with IGD showed altered PCC-based FC, the characteristics of which might be dependent upon history of childhood ADHD	https://pubmed.ncbi.nlm.nih.gov/28174127/
Lihong Xing	2014	Reduced fiber integrity and cognitive control in adolescents with internet gaming disorder	adolescents	resting state functional connectivity/ cog control	17	the disturbed structural connectivity within SN in IGD adolescents, which may be related with impaired cognitive control	https://pubmed.ncbi.nlm.nih.gov/25171806/
Soon-Beom Hong	2013	Decreased Functional Brain Connectivity in Adolescents with Internet Addiction	13 ma	functional connectivity/ adhd	12	igd predicts abnormal activity of reward reliance/ widespread and significant decrease of functional connectivity in cortico-striatal circuits,	https://journals.plos.org/plosone/article?id=10.1371/journal.pone.0057831
Wei-na Ding	2013	Altered Default Network Resting-State Functional Connectivity in Adolescents with Internet Gaming Addiction	adolescents	resting state functional connectivity	17	adolescents with IGA exhibit different resting-state patterns of brain activity	https://journals.plos.org/plosone/article?id=10.1371/journal.pone.0059902
Jin-Tao Zhang	2015	Altered resting-state functional connectivity of the insula in young adults with Internet gaming disorder	late adolescence/early adultshood	resting state functional connectivity/sensorimotor	74	highlight a key role of the insula in manifestation of the core symptoms of IGD and the importance to examine functional abnormalities of the anterior and posterior insula separately in IGDs	https://onlinelibrary.wiley.com/doi/full/10.1111/adb.12247
Yanzhi Bi	2015	Disrupted inter-hemispheric functional and structural coupling in Internet addiction adolescents	adolescents	resting state functional connectivity	21	A adolescents showed decreased VMHC of dorsolateral prefrontal cortex (DLPFC) and reduced fractional anisotropy (FA) values in the genu of corpus callosum (CC)	https://pubmed.ncbi.nlm.nih.gov/26409575/
Soon-Beom Hong	2015	A selective involvement of putamen functional connectivity in youth with internet gaming disorder	adolescents	functional connectivity	11	More time spent playing online games predicted significantly greater functional connectivity between the dorsal putamen and bilateral primary somatosensory cortices in adolescents with internet gaming disorder, and significantly lower functional connectivity between the dorsal putamen and bilateral sensorimotor cortices in healthy controls	https://pubmed.ncbi.nlm.nih.gov/25553620/
Lubin Wang	2017	Altered default mode, fronto-parietal and salience networks in adolescents with Internet addiction	adolescents	default mode network/ functional connectivity	26	IA subjects showed: (1) reduced inter-hemispheric functional connectivity of the right FPN, whereas increased intra-hemispheric functional connectivity of the left FPN; (2) reduced functional connectivity in the dorsal medial prefrontal cortex (mPFC) of the anterior DMN; (3) reduced functional connectivity between the SN and anterior DMN.	https://pubmed.ncbi.nlm.nih.gov/28160660/
Baojuan Li	2014	Impaired frontal-basal ganglia connectivity in adolescents with internet addiction	adolescents	functional connectivity	23	ndirect frontal-basal ganglia pathway was engaged by response inhibition in healthy subjects. However, we did not detect any equivalent effective connectivity in the IA group	https://pubmed.ncbi.nlm.nih.gov/24848380/
Liu jun	2010	Increased regional homogeneity in internet addiction disorder: a resting state functional magnetic resonance imaging study	college	resting state functional	19	activation of sensory motor synchronization with simultaneous lowering of audiovisual synchronization	https://mednexus.org/doi/abs/10.3760/cma.j.issn.0366-6999.2010.14.014
Deokjong Lee	2017	Altered functional connectivity in default mode network in Internet gaming disorder: Influence of childhood ADHD	children/adolescents	functional brain connectivity	44	Individuals with IGD showed altered PCC-based FC, the characteristics of which might be dependent upon history of childhood ADHD	https://pubmed-ncbi-nlm-nih-gov.libproxy.ucl.ac.uk/28174127/
Jieyu Chen	2021	Impulsivity and Response Inhibition Related Brain Networks in Adolescents With Internet Gaming Disorder: A Preliminary Study Utilizing Resting-State fMRI	adolescents	VMHC/ pre-front striatal circuits	22	In the IGD group, bilateral cerebral medial orbitofrontal cortex (mOFC) synchronization was significantly reduced	https://pubmed.ncbi.nlm.nih.gov/33519558/
Chong-Yaw Wee	2014	Disrupted Brain Functional Network in Internet Addiction Disorder: A Resting-State Functional Magnetic Resonance Imaging Study					https://journals.plos.org/plosone/article?id=10.1371/journal.pone.0107306
Fuchun Lin	2015	Aberrant corticostriatal functional circuits in adolescents with Internet addiction disorder		striatal circuits	14		https://www.frontiersin.org/articles/10.3389/fnhum.2015.00356/full				good articles in there
Chenwang Jin	2016	Abnormal prefrontal cortex resting state functional connectivity and severity of internet gaming disorder	adolescents	DLPFC, ACC,OFC	21	the involvement of several PFC regions and related PFC-striatal circuits in the process of IGD and suggested IGD may share similar neural mechanisms with substance dependence at the circuit level.	https://pubmed.ncbi.nlm.nih.gov/26311395/
Siste et. al	2022	Altered Resting-State Network in Adolescents with Problematic Internet Use	adolescents	General/Prefrontal	30	Examined large-scale brain network changes in adolescents with IA	https://pubmed.ncbi.nlm.nih.gov/36233704/
Xin Du	2017	Compensatory increase of functional connectivity density in adolescents with internet gaming disorder	adolescents	resting state functional connectivity density	27	IGD adolescents demonstrated increased rsFCD in the brain regions involved in working memory, spatial orientation and attention processing	https://pubmed.ncbi.nlm.nih.gov/27975158/
Sujin Bae	2016	Neurochemical correlates of internet game play in adolescents with attention deficit hyperactivity disorder: A proton magnetic resonance spectroscopy (MRS) study	adolescents	neurotransmitters glu/NAA	97	ADHD increases severity of IGD, IGD and ADHD incease NAA (N Aacetylaspartic acid), The levels of Glu+Gln in the ADHD only group were higher than those in the IGD+ADHD group.	https://www.sciencedirect.com/science/article/pii/S0925492715301694	rct	2.5	both	brain chemistry associations with igd and adhd. good for neurobiology of adhd/igd
Doug HyunHan	2014	Proton magnetic resonance spectroscopy (MRS) in on-line game addiction	adolescents/adults	brain structure diff/ comorb	73	Patients with on-line game addiction may have frontal and temporal deficits. igd similar to adhd/mdd	https://www.sciencedirect.com/science/article/pii/S0022395614002040	proton mrs	5.25	both	brain chemistry differences in igd/ adhd similarity/ good info on brain chemistry
Chuan-BoWeng	2013	Gray matter and white matter abnormalities in online game addiction	16 ma	gray matter	17	OGA individuals showed significant gray matter atrophy in the right orbitofrontal cortex, bilateral insula, and right supplementary motor area-Our findings suggested that microstructure abnormalities of gray and white matter were present in OGA subjects.		https://www.sciencedirect.com/science/article/pii/S0720048X13000739	4.5	both(mostly fem)	brain chem/ evidence of detrimental dif in addiction
Chih-HungKo	2009	Brain activities associated with gaming urge of online gaming addiction	adults/adol	brain structure/ exec function/anterior cingulate	10	right orbitofrontal cortex, bilateral anterior cingulate and medial frontal cortex, right dorsolateral prefrontal cortex, and right caudate nucleus were more activated in patients with on-line game addiction-similar neuropathway as substance abuse	https://www.sciencedirect.com/science/article/pii/S002239560800229X#section0010	fmri scan, obs	5.25	male	small study/ brain chem/ substance abuse similarity
Yueji Sun	2012	Brain fMRI study of crave induced by cue pictures in online game addicts (male adolescents)	adolescents	exec functioning/ craving	10	Crave related brain areas are: dorsolateral prefrontal cortex, anterior cingulate cortex, and right inferior parietal lobe. The brain regions are overlapped with cognitive and emotion related processing brain areas	https://www.sciencedirect.com/science/article/pii/S0166432812003269	frmri scan, obs	3.35	male	small study/ brain chem/ substance abuse similarity
Sergey Tereshchenko	2019	Neurobiological Risk Factors for the Development of Internet Addiction in Adolescents	n/a	sys review	n/a	neurobiological risk factors for adolescents	https://www.ncbi.nlm.nih.gov/pmc/articles/PMC6616486/	3.7	2.2	both	good info on neurobiological studies
Kai Yuan	2013	Cortical Thickness Abnormalities in Late Adolescence with Online Gaming Addiction	19 ma	gray matter/ brain structure	12	lowered density of gray matter in different regions, including the prefrontal, orbitofrontal cortex, and supplementary motor area	https://journals.plos.org/plosone/article?id=10.1371/journal.pone.0053055	MRI obs	3.752	male	neuroimaging/ biological dif in igd, slight mmorpg correlate
Syeda Raiha	2020	Altered Reward Processing System in Internet Gaming Disorder	22 ma	reward reliance	35	The results indicate impairment across different stages of reward processing among IGDs	https://www.ncbi.nlm.nih.gov/pmc/articles/PMC7746551/	obs	4.232	both	different stages of reward processing
Guangheng Dong	2015	Imbalanced functional link between executive control network and reward network explain the online-game seeking behaviors in Internet gaming disorder	22 ma	exec functioning/ rewards/craving	35	The inverse proportion between control network and reward network in IGD suggest that impairments in executive control lead to inefficient inhibition of enhanced cravings to excessive online game playing	https://www.nature.com/articles/srep09197	obs/mri	4.996	both
Qi Li	2020	Dysfunctional Cognitive Control and reward processing in adolescents with Internet gaming disorder	adolescents	cog control/rewards reliance	34	IGD in adol pot driven by dysfunction of the control system rather than the avoidance system	https://web-p-ebscohost-com.libproxy.ucl.ac.uk/ehost/pdfviewer/pdfviewer?vid=0&sid=15381fcb-91f8-4492-bc47-79a2172edb08%40redis	obs go no go task	4.016	both	good intro about triadic model of adolescent devlopment
Aviv Weinstein	2022	Problematic Internet usage: brain imaging findings	review	sys review		neuroimaging studies for igd	https://www-sciencedirect-com.libproxy.ucl.ac.uk/science/article/pii/S2352154622001152			n/a	check info about the reward craving section
Lingxiao Wang	2020	Reduced Loss Aversion and Inhibitory Control in Adolescents With Internet Gaming Disorder	adol	loss aversion/inhibitory control	45	IGD participants showed concurrent reduced loss aversion and inhibitory control, suggesting that differences in both systems serve as behavioral markers of IGD in adolescents.	https://ovidsp-dc1-ovid-com.libproxy.ucl.ac.uk/ovid-a/ovidweb.cgi?&S=EKGCFPHGHNACLFAHKPMJJHMIPCJGAA00&Link+Set=S.sh.52%7c4%7csl_10&Counter5=SS_view_found_article%7c2020-04477-001%7cpsyh%7cpsycdb%7cpsyc17&Counter5Data=2020-04477-001%7cpsyh%7cpsycdb%7cpsyc17	obs	3.288	both	loss aversion/ dual system model
Su MiPark	2013	The effects of behavioral inhibition/approach system as predictors of Internet addiction in adolescents	adol	reward reliance	211	adolescents who display a high level of reward seeking are at a high risk of developing IGD	https://www-sciencedirect-com.libproxy.ucl.ac.uk/science/article/pii/S0191886912003716	obs	3.288	both
Yuan-Wei Yao	2022	Reward-related decision-making deficits in internet gaming disorder: a systematic review and meta-analysis		sys review		systematic rev	https://onlinelibrary-wiley-com.libproxy.ucl.ac.uk/doi/full/10.1111/add.15518				good for rewards background but no adolescents
Eunjin Kim	2018	The association between aggression and risk of Internet gaming disorder in Korean adolescents: the mediation effect of father-adolescent communication style	adolescents	aggressiveness		Adolescents’ aggressiveness was found to be related to their risk of IGD. The father-child communication style mediated the relationship between aggression and risk of IGD				both
Syeda Raiha	2020	Altered Reward Processing System in Internet Gaming Disorder	sys rev	sys review			https://www.ncbi.nlm.nih.gov/pmc/articles/PMC7746551/				good source of articles
Yvonne H.C.Yau	2015	Blunted feedback processing during risk-taking in adolescents with features of problematic Internet use	adolescents	risk taking feeback processing	73	feedback processing during risk-taking as a neural correlate of ARPIU	https://www.sciencedirect.com/science/article/pii/S030646031500009X?casa_token=Z7RFFT8cjtEAAAAA:yTg3VadwtuDWCfoC8nvvnuoIZLhmuVG3hD0xz9o8RswxQhrHsOk-v6AwWbIywp80D4koZzXWfQ	obs	4.591	both	risk taking, feedback response
Yunlong Tian	2019	Sensation Seeking, Deviant Peer Affiliation, and Internet Gaming Addiction Among Chinese Adolescents: The Moderating Effect of Parental Knowledge	adolescents	sensation seeking	1293	positive association between sensation seeking and adolescent IGA was partially mediated by deviant peer affiliation. In addition, this indirect link was significantly moderated by parental knowledge	https://www.frontiersin.org/articles/10.3389/fpsyg.2018.02727/full	obs	4.232	both	sensation/rewards
Kai Yuan	2013	Cortical Thickness Abnormalities in Late Adolescence with Online Gaming Addiction	adolescents	cortical thickness	18	The findings in the current study suggested that the cortical thickness abnormalities of these regions may be implicated in the underlying pathophysiology of online gaming addiction.	https://journals.plos.org/plosone/article?id=10.1371/journal.pone.0053055	mri/obs	3.7	both	cortical thickness abnormalities in igd adol
Haifeng Hou	2013	Reduced Striatal Dopamine Transporters in People with Internet Addiction Disorder	20 ma	rewards	5	igd individuals have low levels of striatal dopamine transporters	https://www.hindawi.com/journals/bmri/2012/854524/	obs	2.5	both	biological basis of igd and rewards system
Su MiPark	2013	The effects of behavioral inhibition/approach system as predictors of Internet addiction in adolescents	adolescents	rewards	211	adol with high reward seeking- high risk for igd	https://www-sciencedirect-com.libproxy.ucl.ac.uk/science/article/pii/S0191886912003716?via%3Dihub	obs	3.95	both	BIS indicative of iad
Doug HyunHan	2007	Dopamine genes and reward dependence in adolescence with excessive internet video game play	adolescents	rewards/ genetics	79	igd higher reward dependency and increased prev of Taq1A1 DRD2 alleles	https://ovidsp-dc1-ovid-com.libproxy.ucl.ac.uk/ovid-a/ovidweb.cgi?WebLinkFrameset=1&S=LBNBFPDLCMACDEEFKPMJIFPKAMEEAA00&returnUrl=ovidweb.cgi%3f%26Full%2bText%3dL%257cS.sh.45.50%257c0%257c01271255-200709000-00003%26S%3dLBNBFPDLCMACDEEFKPMJIFPKAMEEAA00&fromjumpstart=0&directlink=https%3a%2f%2fovidsp.dc1.ovid.com%2fovftpdfs%2fFPACKPPKIFEFCM00%2ffs046%2fovft%2flive%2fgv023%2f01271255%2f01271255-20070…	obs	2.4	both	good neurobiological basis/ genetics
Ji-Eun Kim MD	2014	Neural responses to various rewards and feedback in the brains of adolescent Internet addicts detected by functional magnetic resonance imaging	adolescents	rewards	15	AIA show reduced levels of self-related brain activation and decreased reward sensitivity irrespective of the type of reward and feedback	https://onlinelibrary-wiley-com.libproxy.ucl.ac.uk/doi/full/10.1111/pcn.12154	obs/fmri	12.14	both	fmri test for rewards
De-Lin Sun	2014	Decision-Making and Prepotent Response Inhibition Functions in Excessive Internet Users	both	decision making/ craving		Internet addicts also show craving, aggression, and impaired decision-making, with a sharpened sensibility for immediate reward	https://www-cambridge-org.libproxy.ucl.ac.uk/core/journals/cns-spectrums/article/decisionmaking-and-prepotent-response-inhibition-functions-in-excessive-internet-users/2DB1659281DF2E6D8DC6378D9351FCFF	go/no go	3.79	both	general ia with reward dependence
Kai Yuan	2011	Microstructure Abnormalities in Adolescents with Internet Addiction Disorder	adolescents	rewards/ brain structure	18	the volume of reward-related prefrontal area decreased in adolescent Internet addicts	https://journals.plos.org/plosone/article?id=10.1371/journal.pone.0020708	fmri	3.7	both	brain structure changes with IA
GuanghengDong	2011	Enhanced reward sensitivity and decreased loss sensitivity in Internet addicts: An fMRI study during a guessing task	adults	rewards/ brain structure	14	Internet addicts had higher activation in the orbitofrontal cortex (OFC) when they earned monetary reward, but a significant reduction was observed in the anterior cingulate gyrus (ACG) when they lost the monetary reward.	https://www-sciencedirect-com.libproxy.ucl.ac.uk/science/article/pii/S0022395611001427	fmri	4.46	both	brain structure changes with IA
Jon E. Grant	2010	Introduction to Behavioral Addictions	adults	other drug addiction similarity		internet addiction shares aspects with other types of addiction- drug/alcohol	https://www.tandfonline.com/doi/full/10.3109/00952990.2010.491884	obs	3.8	both	IA similar to other addictions
Xin Qi	2015	Corrigendum: Decreased modulation by the risk level on the brain activation during decision making in adolescents with internet gaming disorder	adolescents	risk taking feeback processing		Decreased modulation by the risk level on the brain activation during decision making in adolescents with internet gaming disorder	have pdf	fmri	4.232	both	brain structure changes with IA
Gadi Lissak	2018	Adverse physiological and psychological effects of screen time on children and adolescents: Literature review and case study	adol/chil	sys review	n/a	lit review	https://www.sciencedirect.com/science/article/pii/S001393511830015X?via%3Dihub	lit rev	8.431	both	gud source 4 articlz
Jin-Tao Zhang	2015	Decreased functional connectivity between ventral tegmental area and nucleus accumbens in Internet gaming disorder: evidence from resting state functional magnetic resonance imaging	adults	rewards/ functional connectivity/ substance abuse sensivity	35	possible neural functional similarities between individuals with IGD and individuals with substance addictions.	https://www.ncbi.nlm.nih.gov/pmc/articles/PMC4652358/	fmri	3.95	both	neuro imaging similar to substance addiction
Kaiyuan	2017	Frontostriatal circuits, resting state functional connectivity and cognitive control in internet gaming disorder	adol/adults	cognitive control/ rewards	30	frontostriatal differences in IGD	https://onlinelibrary.wiley.com/doi/10.1111/adb.12348	fmri	4.28	male	neuro imaging
ShuaiyuChen	2020	A preliminary study of disrupted functional network in individuals with Internet gaming disorder: Evidence from the comparison with recreational game users	college age	rewards/ sensory/ functional control	61	IGD as compared to those with RGU showed increased nodal centralities in the reward, craving, emotional memory and sensory-motor processing regions	https://www.sciencedirect.com/science/article/pii/S0306460319300048#b0425	fmri	4.591	both	neuro imaging- also good source of articles
Yifan Wang	2016	Impaired executive control and reward circuit in Internet gaming addicts under a delay discounting task: independent component analysis	adults/adol	exec control/ rewards	30	GD patients have enhanced sensitivity to reward and decreased ability to control their impulsivity effectively, which leads to myopic decision making	https://link.springer.com/article/10.1007/s00406-016-0721-6	obs	3.5	male	reward circuitry effect with task
Guanheng Dong	2011	Enhanced reward sensitivity and decreased loss sensitivity in Internet addicts: An fMRI study during a guessing task	adults/adol	rewards reliance	14	Internet addicts have enhanced reward sensitivity and decreased loss sensitivity than normal comparisons.	https://www.sciencedirect.com/science/article/pii/S0022395611001427	fmri	4.465	male	reward sensitivity
Guanheng Dong	2011	Male Internet addicts show impaired executive control ability: Evidence from a color-word Stroop task	adults/adol	exec control	17	people with IAD show impaired executive control ability than the normal group.	https://www.sciencedirect.com/science/article/pii/S0304394011006616	stroop/ obs	3.046	male	executive control
Shan Shan Ma	2019	Alterations in functional networks during cue-reactivity in Internet gaming disorder	adults/adol	cue/ functional network	29	hyperactivation in limbic network when game-related cue was detected	https://akjournals.com/view/journals/2006/8/2/article-p277.xml	obs	4.591	both
Chih-Hung Ko	2011	Brain correlates of craving for online gaming under cue exposure in subjects with Internet gaming addiction and in remitted subjects	adults/adol	craving	15	the mechanism of IGA is similar to substance use disorder. Furthermore, the IGA group had stronger activation over right DLPFC and left parahippocampus	https://onlinelibrary.wiley.com/doi/full/10.1111/j.1369-1600.2011.00405.x	obs	4.28	both	neuro/substance biology
Minkyung Park	2020	Neurophysiological and Cognitive Correlates of Error Processing Deficits in Internet Gaming Disorder	adults/adol	cog correlate/error processing	34	IGD may be associated with functional abnormalities in the ACC and alterations in neural activity related to both the early unconscious and the later conscious stages of error processing, as well as deficits in area of decision-making.	https://pubmed.ncbi.nlm.nih.gov/32377680/	go/nogo	4.5	both	error processing neuro
Serkan Turan	2022	Social Information Processing and Executive Functions in Male Children and Adolescents with Internet Gaming Disorder	adolescents	autism/ exec function	87	higher autistic traits and poorer executive function skills of patients with IGD	https://pubmed.ncbi.nlm.nih.gov/36441375/	obs	2.35	both	executive funcitoning
Lingxiao Wang	2020	Reduced loss aversion and inhibitory control in adolescents with internet gaming disorder	adolescents	loss aversion/inhibitory control	45	GD participants showed concurrent reduced loss aversion and inhibitory control, suggesting that differences in both systems serve as behavioral markers of IGD in adolescents	https://pubmed.ncbi.nlm.nih.gov/31971427/	obs	3.288	both	dual model, loss avoidance
Lu-luWua	2020	A role for the right dorsolateral prefrontal cortex in enhancing regulation of both craving and negative emotions in internet gaming disorder: A randomized trial	college age	prefrontal cortex	33	tDCS of the right dlPFC enhanced craving- and negative-emotion-regulation in IGD.	https://www.sciencedirect.com/science/article/pii/S0924977X20301085?via%3Dihub	rct	4.6	both	executive action/ loss avoidance
Wei-ranZhou	2021	Altered modular segregation of brain networks during the cue-craving task contributes to the disrupted executive functions in internet gaming disorder	adults/adol	cue craving task	61	The IGD group had a significantly greater number of DMN intra-modular connections than the RGUs group	https://www-sciencedirect-com.libproxy.ucl.ac.uk/science/article/pii/S0278584621000154	obs	5..067	both	craving/neuro, good neuro explanation
Soon-Beom Hong	2013	Reduced orbitofrontal cortical thickness in male adolescents with internet addiction	adolescents	brain structure/ cortical thickness	15	OFC alterations in adolescents with internet addiction reflect a shared neurobiological marker of addiction-related disorders	https://behavioralandbrainfunctions.biomedcentral.com/articles/10.1186/1744-9081-9-11	fmri/obs	3.95	both	neuro dif
Youssef Farchakh	2020	Video gaming addiction and its association with memory, attention and learning skills in Lebanese children	adolescents	memory/attention	566	correlation between addiction to video games and worse memory, attention, as well as cognitive and academic abilities among school children	https://capmh.biomedcentral.com/articles/10.1186/s13034-020-00353-3	cros sec	5.174	both	adolescent fx
Guanheng Dong	2019	Functional neural changes and altered cortical–subcortical connectivity associated with recovery from Internet gaming disorder	adults	functional connectivity/ sensitivty/ cortical	29	After recovery from IGD, individuals appear less sensitive to gaming cues.	https://akjournals.com/view/journals/2006/8/4/article-p692.xml	obs	7.772	both	neuro
XinQ	2016	Effects of outcome on the covariance between risk level and brain activity in adolescents with internet gaming disorder	adolescents	risk/ decision making	24	Negative feedback affects risk decision making related brain activity in IGDs.	https://www.sciencedirect.com/science/article/pii/S2213158216302054	case control study	4.35	both	neuro/ risky decision making
MirkoPawlikowski	2011	Excessive Internet gaming and decision making: Do excessive World of Warcraft players have problems in decision making under risky conditions?	adults/adol	future planning	19	excessive Internet gaming may be based on a myopia for the future	https://www.google.com/search?q=psychiatry+research+impact+factor&oq=psychiatry+research+impact+&aqs=chrome.0.0i512j69i57j0i22i30l7.4168j1j7&sourceid=chrome&ie=UTF-8#mmc=1	IGT	11.22	both	risky decision making/ myopia for the future
John P.Charlton	2007	Distinguishing addiction and high engagement in the context of online game playing	adults/adol	substance disorder	442	IGD similar to substance disorders	https://www.sciencedirect.com/science/article/pii/S074756320500049X	audit/quesstionnaire	6.829	both	substance abuse similarities
Yuan-Wei Yao	2015	Decision-Making for Risky Gains and Losses among College Students with Internet Gaming Disorder	adults/adol	risk/ decision making	42	risky decision making prevalent in igd	https://journals.plos.org/plosone/article?id=10.1371/journal.pone.0116471	obs/cups task	3.7	both	risky decision making/ myopia for the future
Yuan-Wei Yao	2014	Failure to utilize feedback causes decision-making deficits among excessive Internet gamers	adults/adol	risk/ decision making	42	risky decision making prevalent in igd	https://www.sciencedirect.com/science/article/pii/S0165178114005368	gdt task	6.829	both	risky decision making/ myopia for the future
Filip Nuyens	2016	Impulsivity in Multiplayer Online Battle Arena Gamers: Preliminary Results on Experimental and Self-Report Measures	adults/adol	impulsivity	36	Results showed links between impulsivity-related constructs and signs of excessive MOBA game involvement	https://akjournals.com/view/journals/2006/5/2/article-p351.xml	questtionaire	7.72	both	impulsivity
Eric William Hall	2017	Use of Videos Improves Informed Consent Comprehension in Web-Based Surveys Among Internet-Using Men Who Have Sex With Men: A Randomized Controlled Trial	adults	consent comprehension	665	Video-based consent methods improve consent comprehension of MSM participating in a Web-based HIV behavioral survey	https://www.jmir.org/2017/3/e64/	rct	7.08	men	video cue
GuanghengDong	2013	What makes Internet addicts continue playing online even when faced by severe negative consequences? Possible explanations from an fMRI study	adults/adol	attention/ decision making	15	IAD subjects pay less attention to previous selections and relevant outcomes	https://www.sciencedirect.com/science/article/pii/S0301051113001828	fmri	2.5	both	risky decision making/ myopia for the future
GuanghengDong	2017	Gaming Increases Craving to Gaming-Related Stimuli in Individuals With Internet Gaming Disorder	adults/adol	craving	27	These results suggest that gaming behavior enhances craving responses in subjects with IGD but not in subjects with RGU	https://www.sciencedirect.com/science/article/pii/S2451902217300058	obs/cups task	6.2	both	craving response
Frank W Paulus	2018	Internet gaming disorder in children and adolescents: a systematic review	child/adol	sys review		n/a	https://onlinelibrary-wiley-com.libproxy.ucl.ac.uk/doi/full/10.1111/dmcn.13754	sys review	4.864	both	really good sys review
		Neural correlates of problematic gaming in adolescents: A systematic review of structural and functional magnetic resonance imaging studies				n/a	https://onlinelibrary-wiley-com.libproxy.ucl.ac.uk/doi/full/10.1111/adb.13093	sys review	3.4	both	really good sys review
Wei-na Ding	2014	Trait impulsivity and impaired prefrontal impulse inhibition function in adolescents with internet gaming addiction revealed by a Go/No-Go fMRI study	adolescents	prefrontal cortex/ impulsivity	17	prefrontal cortex may be involved in the circuit modulating impulsivity, while its impaired function may relate to high impulsivity in adolescents with IGA	https://pubmed.ncbi.nlm.nih.gov/24885073/	go/no go	3.95	both
Julia Dieter	2017	The role of emotional inhibitory control in specific internet addiction - an fMRI study	adults/adol	prefrontal: dacc	15	ocial words might be less retrievable in the semantic storage of internet gaming addicts	https://pubmed.ncbi.nlm.nih.gov/28174031/	go/no go	3.352	both
guangheng dong	2015	Decreased functional connectivity in an executive control network is related to impaired executive function in Internet gaming disorder	adults/adol	functional connect/ executive control: not adolescents though	35	Higher functional connectivity in ECNs may underlie better executive control and may provide resilience with respect to IGD	https://pubmed.ncbi.nlm.nih.gov/25445475/	rs fMRI	5.201	both
Jin-Young Kim	2019	The Correlation between the Frontostriatal Network and Impulsivity in Internet Gaming Disorder	adults/adol	frontal striatal networks/impulsivity	22	IGD displayed decreased FC between the OFC and frontal, striatal, temporal and occipital regions	https://pubmed.ncbi.nlm.nih.gov/30718701/	rs fMRI	4.997	both
Haijiang Yan	2021	Large-scale network dysfunction in youths with Internet gaming disorder: a meta-analysis of resting-state functional connectivity studies	adolescents	sys reviews	n/a	sys review	https://pubmed.ncbi.nlm.nih.gov/33434637/	meta-analysis	5.6	both
Kai Yuan	2016	Core brain networks interactions and cognitive control in internet gaming disorder individuals in late adolescence/early adulthood	late adolescence/early adultshood	cognitive control	28	mpaired cognitive control in IGD adolescents is likely to be mediated through the abnormal interactions and structural connection between intrinsic large-scale brain networks	https://pubmed.ncbi.nlm.nih.gov/25573247/	stroop color task	3.4	both
Youssef Farchakh	2020	Video gaming addiction and its association with memory, attention and learning skills in Lebanese children	children/adolescents	memory/cognition	566	correlation between addiction to video games and worse memory, attention, as well as cognitive and academic abilities among school children	https://pubmed.ncbi.nlm.nih.gov/33308272/	cross-sectional study		both
Bader Chaarani	2022	Association of Video Gaming With Cognitive Performance Among Children	children/adolescents	cognitive control	2217	VGs were found to exhibit better cognitive performance involving response inhibition and working memory	https://pubmed.ncbi.nlm.nih.gov/36279138/	case control study	13.8	both
Wan-Sen Yan	2021	Monetary Reward Discounting, Inhibitory Control, and Trait Impulsivity in Young Adults With Internet Gaming Disorder and Nicotine Dependence	young adults	inhibitory control	58	IGD was linked to both anomalous reward discounting and dysfunctional inhibitory control	https://pubmed.ncbi.nlm.nih.gov/33584390/	go/no go stroop cwt	5.435	both
Sergey Tereshchenko	2019	Neurobiological Risk Factors for the Development of Internet Addiction in Adolescents	sys rev	sys reviews	sys rev	sys review	https://www.ncbi.nlm.nih.gov/pmc/articles/PMC6616486/	review	2.98	both
Mengjiao Li	2014	A Twin Study of Problematic Internet Use: Its Heritability and Genetic Association With Effortful Control	adolesctns	genetics	825	association with inherited component in 58–66% of the population	https://pubmed.ncbi.nlm.nih.gov/24933598/#:~:text=A%20sample%20of%20825%20pairs,by%20non%2Dshared%20environmental%20factors.	twin study	2.47	both
Jacqueline M. Vink	2015	Heritability of compulsive Internet use in adolescents	adolescents	genetics	5200	association with inherited component in 48 of the population	https://onlinelibrary.wiley.com/doi/full/10.1111/adb.12218	twin study	4.093	both
Elizabeth C. Long	2015	The Genetic and Environmental Contributions to Internet Use and Associations With Psychopathology: A Twin Study	adolescnets	genetics	2060	association with inherited component in 40 of the population	https://www.cambridge.org/core/journals/twin-research-and-human-genetics/article/genetic-and-environmental-contributions-to-internet-use-and-associations-with-psychopathology-a-twin-study/87849CE0840816586A0CDBA60E5376E3	twin study	2.2	both
ElisabethHahn	2017	Internet addiction and its facets: The role of genetics and the relation to self-directedness	adults/adol	genetics	784	association with inherited component in 21-40 of the population	https://www.sciencedirect.com/science/article/pii/S0306460316303756	twin study	3.4	both
Ju-Yu Yen	2021	Roles of Hostility and Depression in the Association between the MAOA Gene Polymorphism and Internet Gaming Disorder	adults/adol	genetcs	69	TT genotype of EcoRV polymorphism-higher OR for IGD- lower monoamine oxidase-A activity, higher hostility	https://www.ncbi.nlm.nih.gov/pmc/articles/PMC8297287/	obs	4.614	both
Chuan-BoWeng	2013	Gray matter and white matter abnormalities in online game addiction	adolescents	grey matter	17	OGA individuals showed significant gray matter atrophy in the right orbitofrontal cortex, bilateral insula, and right supplementary motor area-Our findings suggested that microstructure abnormalities of gray and white matter were present in OGA subjects.	https://www.sciencedirect.com/science/article/pii/S0720048X13000739	VBM analys/obs	2023	both
Chih-HungKo	2009	Brain activities associated with gaming urge of online gaming addiction	adults/adol	brain structure activation	10	OGA individuals showed significant gray matter atrophy in the right orbitofrontal cortex, bilateral insula, and right supplementary motor area-Our findings suggested that microstructure abnormalities of gray and white matter were present in OGA subjects.	https://pubmed.ncbi.nlm.nih.gov/18996542/	fMRI	5.25	both
Yueji Sun	2012	Brain fMRI study of crave induced by cue pictures in online game addicts (male adolescents)	adolescents	craving	10	right orbitofrontal cortex, bilateral anterior cingulate and medial frontal cortex, right dorsolateral prefrontal cortex, and right caudate nucleus were more activated in patients with on-line game addiction-similar neuropathway as substance abuse	https://www.sciencedirect.com/science/article/pii/S002239560800229X#section0010	case-control	3.352	male
Doug HyunHan	2014	Proton magnetic resonance spectroscopy (MRS) in on-line game addiction	adolescents/adults	brain structure activation	73	Patients with on-line game addiction may have frontal and temporal deficits. igd similar to adhd/mdd	https://www.sciencedirect.com/science/article/pii/S0166432812003269	MRS	5.25	both
Doug Hyun Han	2010	Bupropion sustained release treatment decreases craving for video games and cue-induced brain activity in patients with Internet video game addiction	adolescents/adults	neuro therapy	11	buropion cue-induced brain activity in dorsolateral prefrontal cortex were decreased in the IAG	https://psycnet.apa.org/record/2010-16167-001	cue induced/ case control	3.492	both
Laura De Nardi	2020	Involvement of DAT1 Gene on Internet Addiction: Cross-Correlations of Methylation Levels in 5′-UTR and 3’-UTR Genotypes, Interact with Impulsivity and Attachment-Driven Quality of Relationships	adults/adol	genetics	79	specific patterns exist in the dynamics of methylation-link 3’-UTR genotype and a 5’-UTR intra-motif- positive cor in CpG2-CpG3 groups	https://www.ncbi.nlm.nih.gov/pmc/articles/PMC7663088/	case control study	4.614	both
Soo-Hyun Paik	2017	An association study of Taq1A ANKK1 and C957T and - 141C DRD2 polymorphisms in adults with internet gaming disorder: a pilot study	adults	genetics	63	No direct association of Taq1A ANKK1 and C957T DRD2, 141C polymorphism may play a role IGD	https://www.ncbi.nlm.nih.gov/pmc/articles/PMC5721653/	case control study	3.301	both
Kai Yuan	2013	Cortical Thickness Abnormalities in Late Adolescence with Online Gaming Addiction	19 ma	brain structure activation	12	lowered density of gray matter in different regions, including the prefrontal, orbitofrontal cortex, and supplementary motor area	https://journals.plos.org/plosone/article?id=10.1371/journal.pone.0053055	obs	3.7	both
Doug Hyun Han	2017	Brain connectivity and psychiatric comorbidity in adolescents with Internet gaming disorder	adolescents	functional brain connectivity	78	suggest a risk or predisposition in game players for over-connectivity of the default mode and executive control networks	https://pubmed-ncbi-nlm-nih-gov.libproxy.ucl.ac.uk/26689148/	case-control	4.093	both
Junghan Lee	2015	Compromised Prefrontal Cognitive Control Over Emotional Interference in Adolescents with Internet Gaming Disorder	adolescents	cognitive control/dorsal angular cingulate cortex	18	prefrontal cognitive control of emotional interference was compromised in adolescents with Internet gaming disorder	https://www.liebertpub.com/doi/full/10.1089/cyber.2015.0231?casa_token=FH9aNoVJt7AAAAAA%3A0CI-w5tMQPnYJJU5ZmeB8S-MsTlQZc-3ToHCEokbrYo7wT8D2Mvsznqgg3J8HJpL67iOGX7hXEpY9ypI	stroop match to sample	6.6	male
SophieGaetana	2016	Video games in adolescence and emotional functioning: Emotion regulation, emotion intensity, emotion expression, and alexithymia	adolescents	emotional regulation	159	video games may act as a medium for projecting and experiencing one's emotional life	https://www.sciencedirect.com/science/article/pii/S0747563216301947	case control study	9.9	both
Sujin Bae	2018	Bupropion Shows Different Effects on Brain Functional Connectivity in Patients With Internet-Based Gambling Disorder and Internet Gaming Disorder	adults	treatment	16	Bupropion was effective in improving clinical symptoms in patients with IGD and ibGD.	https://www.frontiersin.org/articles/10.3389/fpsyt.2018.00130/full	case control study	5.435	both
Doug HyunHan	2016	A failure of suppression within the default mode network in depressed adolescents with compulsive internet game play	adolescents	default mode network	42	the default mode network and ventral attention network are found to be involved in attentional demanding tasks	https://www.sciencedirect.com/science/article/pii/S0165032715311101	case control study	6.533	both
YuejiSun	2012	Brain fMRI study of crave induced by cue pictures in online game addicts (male adolescents)	adolescents	prefrontal cortex activitation	10	Crave related brain areas are: dorsolateral prefrontal cortex, anterior cingulate cortex, and right inferior parietal lobe	https://www.sciencedirect.com/science/article/pii/S0166432812003269	case control study	4.093	both
Deokjong Lee	2016	Impaired anterior insular activation during risky decision making in young adults with internet gaming disorder	late adolescence/early adultshood	brain activation	24	Our findings imply that young adults with internet gaming disorder show impaired anterior insular activation during risky decision making	https://journals-lww-com.libproxy.ucl.ac.uk/neuroreport/Fulltext/2016/06010/Impaired_anterior_insular_activation_during_risky.9.aspx	case control study	1.7	both
Nisha Syed Nasser	2020	Cue-Reactivity Among Young Adults With Problematic Instagram Use in Response to Instagram-Themed Risky Behavior Cues: A Pilot fMRI Study	young adults	dopemine cue	30	Activations of the dopaminergic reward system and deactivation of the executive control network indicate converging neuropathological pathways between Instagram addiction and other types of addictions.	https://www.ncbi.nlm.nih.gov/pmc/articles/PMC7667047/	case control study	5.435	both
Young SikLee	2008	Depression like characteristics of 5HTTLPR polymorphism and temperament in excessive internet users	adolescents	genetics/ polymorphism	91	The EIU group had higher SS-5HTTLPR frequencies, harm avoidance, and BDI scores.	https://pubmed.ncbi.nlm.nih.gov/18045695/	case control	6.533	male
NaHyun Kim	2019	Association between internet gaming addiction and leukocyte telomere length in Korean male adolescents	adolescents	stress/leukocyte	230	Internet gaming addiction (IGA) can induce various changes in physiological states.	https://www.sciencedirect.com/science/article/pii/S0277953618307093?via%3Dihub	case control/obs	5.379	male
Jooyeon Park	2018	Genetic association of human Corticotropin-Releasing Hormone Receptor 1 (CRHR1) with Internet gaming addiction in Korean male adolescents	adolescents	genetics/ receptors/stress	230	polymorphism of the CRHR1 gene may play an important role in IGA susceptibility in the Korean adolescent male population	https://pubmed.ncbi.nlm.nih.gov/30572854/	cross sectional	4.4	male
Nahyun Kim,	2016	Resting-State Peripheral Catecholamine and Anxiety Levels in Korean Male Adolescents with Internet Game Addiction	adolescents	autonomic/ catecholamine/anxiety levels	230	excessive Internet gaming over time induced decreased peripheral Epi and NE levels, thus altering autonomic regulation, and increasing anxiety levels in male high school students	https://www.ncbi.nlm.nih.gov/pmc/articles/PMC4799709/	cross sectional	6.135	male
Nahyun Kim	2016	Altered Autonomic Functions and Distressed Personality Traits in Male Adolescents with Internet Gaming Addiction	adolescents	autonomic/	68	excessive Internet gaming was related to alterations in autonomic functions and distressed personality traits in male adolescents	https://pubmed.ncbi.nlm.nih.gov/27831751/	case control	6.135	male
Luca Cerniglia	2020	Associations Among Internet Addiction, Genetic Polymorphisms, Family Functioning, and Psychopathological Risk: Cross-Sectional Exploratory Study	young adults	genetics/polymorphism	104	ound no significant association between IA and any genetic polymorphisms, neither among males or females	https://pubmed.ncbi.nlm.nih.gov/33361057/	cross sectional	6.33	female
Qi Feng	2013	Voxel-level comparison of arterial spin-labeled perfusion magnetic resonance imaging in adolescents with internet gaming addiction	adolescents	perfusion/ default mode network	15	IGA alters the CBF distribution in the adolescent brain	https://pubmed.ncbi.nlm.nih.gov/23937918/	cross sectional	3.95	both
Eun-Young KIM	2006	Temperament and Genetic Polymorphism in Korean Male Adolescents with Internet Addiction Tendency / 신경정신의학	adolescents	genetics	87	male adolescents with internet addiction tendency have the specific temperament and genetic polymorphisms like chemical dependence.	https://pesquisa.bvsalud.org/portal/resource/pt/wpr-220054?lang=en	cross sectional	1.729	male
H S Seo	2020	Changes of Neurotransmitters in Youth with Internet and Smartphone Addiction: A Comparison with Healthy Controls and Changes after Cognitive Behavioral Therapy	adolescents	gaba/glutamate	19	high γ-aminobutyric acid levels and disrupted balance of γ-aminobutyric acid-to-Glx including glutamate in the anterior cingulate cortex	https://pubmed.ncbi.nlm.nih.gov/32616578/	comparitive study	3.5	both
Yaslinda Yaunin	2021	The Relationship between Stress, Personality, Dopamine Transporter, and Serotonin Transporter Level with Internet Addiction in Secondary School Students in Padang	adolescents	dopamine/serotonin transporters	681	peripheral blood DAT and SERt level was predictive to identify students addicted to internet use	https://oamjms.eu/index.php/mjms/article/view/6361	cross sectional/comparitive	0.41	both
Hong Xia Zhang	2013	Comparison of Psychological Symptoms and Serum Levels of Neurotransmitters in Shanghai Adolescents with and without Internet Addiction Disorder: A Case-Control Study	adolescents	neurotransmitters	15	Increased self-reported anxiety and lower peripheral blood norepinephrine are independently associated with IAD	https://journals.plos.org/plosone/article?id=10.1371/journal.pone.0063089	case control	3.7	both
Min Liu	2015	Relationship between peripheral blood dopamine level and internet addiction disorder in adolescents: a pilot study	adolescente	blood dopamine levels	33	peripheral blood dopamine level is associated with adolescents’ internet addiction	https://www.ncbi.nlm.nih.gov/pmc/articles/PMC4538113/	case control study	0.1	both
HS Seo	2020	Changes of Neurotransmitters in Youth with Internet and Smartphone Addiction: A Comparison with Healthy Controls and Changes after Cognitive Behavioral Therapy	adolescents	GABA neurotransmitter	19	high γ-aminobutyric acid levels and disrupted balance of γ-aminobutyric acid-to-Glx including glutamate in the anterior cingulate cortex may contribute to understanding the pathophysiology and treatment of Internet and smartphone addiction and associated comorbidities.	http://www.ajnr.org/content/41/7/1293.abstract	case control	3.5	both
Shan Shan Li	2020	Exercise-Based Interventions for Internet Addiction: Neurobiological and Neuropsychological Evidence	SYS REV	exercise/cortisol	n/a	exercise can increase the levels of neurotrophic factors, cortisol, and neurotransmitters; improve the morphology of specific parts of the central nervous system	https://pubmed.ncbi.nlm.nih.gov/32670157/	sys review	3.8	both		PM

## Sheet: Articles from PsycINFO
Author	Year	Title	Age	Sex	Study location	Sample size	Result/ Conclusion	link/if possible	Journal quality	Type of study	Notes
Xiong Gan	2022	Reconsidering depression and internet gaming disorder from positive youth development perspective: a longitudinal study in Chinese adolescents	16	both	Hubei, China	956	PYD predicts IGD	https://rdcu.be/c0yzq	2.387	Longitudinal/self questionnaire	PYD is new perspective on viewing IGD- also had good cultural studies in introduction about IGD in China
Jiang Long	2018	Prevalence and Correlates of Problematic Online Gaming: a Systematic Review of the Evidence Published in Chinese		both	China	362328	Prevalence in China higher, higher among male and students	https://rdcu.be/c0yAm	4.653	Systematic Review	sys rev with prevalence/ chinese cultural data for internatl com
Xiong Gan	2022	School assets and bullying in Chinese youth: A multiple mediation model of intentional self-regulation and internet gaming disorder	14	both	Hubei, China	796	IGD is a mediator between school and bullying	https://www-ncbi-nlm-nih-gov.libproxy.ucl.ac.uk/pmc/articles/PMC9366335/#S2title	3.569	Two wave design/ model	also had to do with pyd/ bullying school focus
Jae Yop Kim	2015	A Path Model of School Violence Perpetration: Introducing Online Game Addiction as a New Risk Factor	Elementary/Middle school	both	Seoul, Korea	1775	OGA(IGD) risk factor/mediator for school violence	https://journals-sagepub-com.libproxy.ucl.ac.uk/share/MGTFVYFBS4BHFQP5NPTN?target=10.1177/0886260515597435	2.621	Cross sec	good info for ogd in lit review section
Ju-Yu Yen	2007	Family factors of internet addiction and substance use experience in Taiwanese Adolescents	Junior high/highschool	Both	Taiwan	3662	Family factors contribute to risk of internet addiction	https://www-liebertpub-com.libproxy.ucl.ac.uk/doi/epdf/10.1089/cpb.2006.9948	2.7	cross sec/ quesionnaire	-positive parent attitde -also that internet addiction is similar to substance abuse
Kimberley Young	2009	Understanding Online Gaming Addiction and treatment issues for adolescents	Adolescents	both	N/A	n/a	Sys review	https://www-tandfonline-com.libproxy.ucl.ac.uk/doi/full/10.1080/01926180902942191	1	sys rev	-abused youths more prone to addiction- and immersive worlds make addiction more streamline- super informative study
Chin-Sheng Wan	2006	Why are Adolescents addicted to Online Gaming an interview study in Taiwan	Adolescents	both	taiwan	10	low self esteem and other factors are risk factors for addiction	https://www-liebertpub-com.libproxy.ucl.ac.uk/doi/epdf/10.1089/cpb.2006.9.762	2.7	interview qualitative	good qualitative example, in depth interpersonal, getting to root of why adolescents get addicted
Antonius J. Van Rooij	2010	Online video game addiction: identification of addicted adolescent gamers	13-16	both	netherlands	7000	1.5 prevalence in dutch populations and that less psychosocial health risks than substance abuse	https://onlinelibrary-wiley-com.libproxy.ucl.ac.uk/share/7247AEWRF7BA9A8DCTSK?target=10.1111/j.1360-0443.2010.03104.x	7.2	Repeated cross-sectional survey study, comprising a longitudinal cohort	game players with low self-esteem try to overcome their own perceived weaknesses by pretending they are the characters in the games
Huon Longman	2009	The effect os social support derived from World of Warcraft on negative psychological symptoms	14-65 (26-ma)	both	US	206	Social support can be derived from mmorpg, but high game playing makes people at risk for psych needs	https://www-liebertpub-com.libproxy.ucl.ac.uk/doi/epdf/10.1089/cpb.2009.0001	2.7	cross sec	good potential starting place for mmorpg genre
Chih-Hung Ko	2007	Factors Predictive for Incidence and Remission of Internet Addiction in Young Adolescents: A Prospective Study	Junior high school	both	Taiwan	517	Several factors like low interpersonal sensitivity, low family function, low self esteem predict remission for	https://www-liebertpub-com.libproxy.ucl.ac.uk/doi/epdf/10.1089/cpb.2007.9992	2.7	cross sec/longitudinal	good for differentiating factors that contribute to IGD- supports low self esteem
Helena Cole	2007	Social Interactions in Massively Multiplayer Online Role playing games	n/a	both	n/a	912	MMORPG is extremely social game where players can express themselves in ways that is different than in real life	https://www-liebertpub-com.libproxy.ucl.ac.uk/doi/epdf/10.1089/cpb.2007.9988	2.7	cross sec/ qualitative	good if used for mmorp genre spec
S.M. Grusser	2007	Excessive Computer Game Playing: Evidence for addiction and agression?	21 years MA	both	N/A	7069	Gaming has a large addictive potential- esp as a leasire act/ CBT reccomended	https://www-liebertpub-com.libproxy.ucl.ac.uk/doi/epdf/10.1089/cpb.2006.9956	2.7	Cross sec/ qualitative	large study, nothing too specific to analyse
Moon-Soo Lee	2007	Characteristics of Internet Use in Relation to Game Genre in Korean Adolescents	middle/ high school	both	Korean	627	Certain genres of gaming-mmorpg have more addicts, connected w interpersonal relationships	https://www-liebertpub-com.libproxy.ucl.ac.uk/doi/abs/10.1089/cpb.2006.9958	2.7	Cross sec/ qualitative	more support of mmorpg being more prone to addiction
Jesse Andretta	2020	Associations between comorbid stress and Internet Gaming Disorder symptoms: Are there cultural and gender variations?	Adult	both	Uk/US/Aus	964	Males w high stress are at higher risk	https://onlinelibrary-wiley-com.libproxy.ucl.ac.uk/doi/full/10.1111/appy.12387	3.7	cross sec/qual	adult study but good section/ intro on gender/ cultural diff
Stavropoulos	2018	Associations between attention deficit hyperactivity and internet gaming disorder symptoms: Is there consistency across types of symptoms, gender and countries?	23-25 MA	both	Aus/US	611	ADHD comorbid w IGD effects significant across dif countries/ US males more severe	https://www.sciencedirect.com/science/article/pii/S2352853218302104	4.02	cross sec/ survey	not exactly adolescence but good start for motivations/ comorbidity/ country differences- a vertically individualistic gamer may exacerbate these types of motivations, leading to increased gaming time in the effort to reinforce feelings of accomplishment, therein increasing IGD risk - good info for MMORPG intro
VasilisStavropoulos	2015	MMORPG gaming and hostility predict Internet Addiction symptoms in adolescents: An empirical multilevel longitudinal study	16-18	both	Greece	648	Hostility and MMORPG predict IA-contextual factors matter a lot	https://www.sciencedirect.com/science/article/pii/S0306460315300149	4.02	Cross sec	MMORPG-hostility, good large sample, with informative introduction
Daria J. Kuss	2012	Online Gaming Addiction? Motives Predict Addictive Play Behavior in Massively Multiplayer Online Role-Playing Games	21ma	both	Netherlands	175	Escapism used in mmorpg- different types of games	https://www.liebertpub.com/doi/full/10.1089/cyber.2012.0034?casa_token=EddPKEJdaIEAAAAA%3AAWe_PPUxT0_ATnsYnsBuMA_WAJ5FY1P-kNm_6aFwkG191zeYFAGUizsUoOSo4mhU2_wU3JUqYtKAxwTY	2.7	cross sec/survey	MMORPG mechanics/ gaming genre
Soo-Churl Cho	2008	Biogenetic temperament and character profiles and attention deficit hyperactivity disorder symptoms in Korean adolescents with problematic Internet use	high school	both	Korea	686	temperament/character of individuals matters in aetiology of internat gaming disorder- gamers have high self directness and cooperation score	https://pubmed.ncbi.nlm.nih.gov/18954290/	2.7	cross sec/survey	temperament/ korean: good follow up studies on bottom, personality traits and igd
Wonshik Seong	2019	Personality and Psychological Factors of Problematic Internet Gamers Seeking Hospital Treatment	>18	both	Korea	339	personality affects individual's gaming preference, depression/adhd may lead individuals to seek hospital treatment	https://pubmed.ncbi.nlm.nih.gov/31551820/	5.435	cross sec	Temperament/ personality/ comorbidity: good follow up studies in intro
Sujin Bae	2016	Neurochemical correlates of internet game play in adolescents with attention deficit hyperactivity disorder: A proton magnetic resonance spectroscopy (MRS) study	adolescents	both	Korea	97	ADHD increases severity of IGD, IGD and ADHD incease NAA (N Aacetylaspartic acid), The levels of Glu+Gln in the ADHD only group were higher than those in the IGD+ADHD group.	https://www.sciencedirect.com/science/article/pii/S0925492715301694	2.5	rct	brain chemistry associations with igd and adhd. good for neurobiology of adhd/igd
Doug HyunHan	2014	Proton magnetic resonance spectroscopy (MRS) in on-line game addiction	adolescents/adults	both	korea	73	Patients with on-line game addiction may have frontal and temporal deficits. igd similar to adhd/mdd	https://www.sciencedirect.com/science/article/pii/S0022395614002040	5.25	proton mrs	brain chemistry differences in igd/ adhd similarity/ good info on brain chemistry
Chuan-BoWeng	2013	Gray matter and white matter abnormalities in online game addiction	16 ma	both(mostly fem)	china	17	OGA individuals showed significant gray matter atrophy in the right orbitofrontal cortex, bilateral insula, and right supplementary motor area-Our findings suggested that microstructure abnormalities of gray and white matter were present in OGA subjects.		4.5	https://www.sciencedirect.com/science/article/pii/S0720048X13000739	brain chem/ evidence of detrimental dif in addiction
Chih-HungKo	2009	Brain activities associated with gaming urge of online gaming addiction	adults/adol	male	china	10	right orbitofrontal cortex, bilateral anterior cingulate and medial frontal cortex, right dorsolateral prefrontal cortex, and right caudate nucleus were more activated in patients with on-line game addiction-similar neuropathway as substance abuse	https://www.sciencedirect.com/science/article/pii/S002239560800229X#section0010	5.25	fmri scan, obs	small study/ brain chem/ substance abuse similarity
Yueji Sun	2012	Brain fMRI study of crave induced by cue pictures in online game addicts (male adolescents)	adolescents	male	china	10	Crave related brain areas are: dorsolateral prefrontal cortex, anterior cingulate cortex, and right inferior parietal lobe. The brain regions are overlapped with cognitive and emotion related processing brain areas	https://www.sciencedirect.com/science/article/pii/S0166432812003269	3.35	frmri scan, obs	small study/ brain chem/ substance abuse similarity
Doug Hyun Han	2010	Bupropion sustained release treatment decreases craving for video games and cue-induced brain activity in patients with Internet video game addiction	adults/adol	both	Korea	11	buropion cue-induced brain activity in dorsolateral prefrontal cortex were decreased in the IAG	https://psycnet.apa.org/record/2010-16167-001	3.5	obs	treatment- similar to substance dependence
Gi JungHyun	2015	Risk factors associated with online game addiction: A hierarchical model	adults/adol	both	korea	263	Psychopathological conditions are the strongest predicting factors for online game addiction, so is sex and self esteem	https://www.sciencedirect.com/science/article/pii/S0747563215001065	8.96	cross sec/ obs	overarching study/ ordered, accumulated risk factors
Mei Tian	2014	PET imaging reveals brain functional changes in internet gaming disorder	adult	male	china	12	D2 receptor level associated with glucose metabolism in individuals w igd-could be mechanism that underlies loss of control/ compulsivity in igd	https://link.springer.com/article/10.1007/s00259-014-2708-8	10.057	PET	significant study on igd brain mechanism, solid evidence
Young SikLee	2013	Substance abuse precedes internet addiction	13-18	both	korea	73238	substance abuse was a high predictor of IGD	https://www.sciencedirect.com/science/article/pii/S030646031300004X	4.951	survey/questionnaire	subtance abuse similarity, LARGE study
Tayyar Şaşmaz	2013	Prevalence and risk factors of Internet addiction in high school students	high school	both	turkey	1158	more common in males, high prevalence in high school, building healthy environment important	https://academic.oup.com/eurpub/article/24/1/15/492604	4.42	cross sec analysis	confirming sex difference in igd rates
Khodabakhsh Ahmadi	2013	Psychosocial Profile of Iranian Adolescents' Internet Addiction	14-19	both	iran	4177	older age as risk factor, also familial ties and wealth also risk factor	https://www.liebertpub.com/doi/full/10.1089/cyber.2012.0237?casa_token=EFD0UfV26wkAAAAA%3AYZQDmSiUd6EInsnXz-tsq1mz5M-l6rQDCDs_L7pHWtJa0XS4tjUXeu7exJYq1YERU50WRP4HYmMze1Me	2.7	cross sec analysis	iranian study on risk factors, suggests limiting and policing internet use
Jory Deleuze	2017	Established risk factors for addiction fail to discriminate between healthy gamers and gamers endorsing DSM-5 Internet gaming disorder	above 18	both	belgium	97	The validity of IGD criteria is questioned, mostly with respect to their relevance in distinguishing high engagement from pathological involvement in video games.	https://www.ncbi.nlm.nih.gov/pmc/articles/PMC6034950/	7.77	cross sec survey	medium sized study, questions igd validity criteria
Ki Hyeon Kwak	2020	Comparison of Behavioral Changes and Brain Activity between Adolescents with Internet Gaming Disorder and Student Pro-Gamers	high school	both	korea	26	gaming had increased the attention network’s brain activity, but a well-organized support system could lead to different results, in terms of improved behaviors and suppressing brain activity within the orbitofrontal cortex	https://www.ncbi.nlm.nih.gov/pmc/articles/PMC7014075/	4.6	CBCl/ obs	structured game time and support system could reduce igd
Eunhye Choi	2021	Association of Extensive Video Gaming and Cognitive Function Changes in Brain-Imaging Studies of Pro Gamers and Individuals With Gaming Disorder: Systematic Literature Review	adults/adol	both	korea	n/a	although limited, pro gamers show changes in cognitive function/ modulate for effects of igd, more longitudinal studies in future	https://pubmed.ncbi.nlm.nih.gov/34255648/	3.36	sys rev	good sys rev to use
Filips Nuyens	2016	Impulsivity in Multiplayer Online Battle Arena Gamers: Preliminary Results on Experimental and Self-Report Measures	18-24	both	us	36	links impulsivity with MOBA game involvement	https://akjournals.com/view/journals/2006/5/2/article-p351.xml	7.77	obs	MOBA, impulsivity
StefanoTriberti	2018	What matters is when you play: Investigating the relationship between online video games addiction and time spent playing over specific day phases	adults/adol	both	itlay	133	Problematic gaming predicts time spent playing video games during mornings, Time spent playing over other day phases is related to game preference and age.	https://www-sciencedirect-com.libproxy.ucl.ac.uk/science/article/pii/S235285321830035X?via%3Dihub	4.02	cross sec/survey	Time of Day, game genre, gaming taking up other activities time
Rune Aune Mentzoni	2011	Problematic Video Game Use: Estimated Prevalence and Associations with Mental and Physical Health	adults/adol	both	norway	2500	younger people, anxious/depressed, mmorpg associated w igd	https://www.liebertpub.com/doi/full/10.1089/cyber.2010.0260?casa_token=orQhfxgn0hoAAAAA%3AOKgU94uktP4wkmpab0D4fbinwtlE50s65byrPH49oS_GDxI2k-8nw8HgxTCcQn5YfJDyMotZS86RGnRf	2.7	survey/questionnaire	large study, good info in intro
FumikoHoeft	2008	Gender differences in the mesocorticolimbic system during computer game-play	19-23	both	us	22	males showed greater activation and functional connectivity compared to females in the mesocorticolimbic system	https://www.sciencedirect.com/science/article/pii/S0022395607002075	5.25	fmri scan, obs	males, shows motivational state/ reward centre prediction
Douglas A. Gentile	2011	Pathological Video Game Use Among Youths: A Two-Year Longitudinal Study	children grade 3/8	both	singapore	3034	low social competence, high impulsivity- depression, anxiety, low school performance as result, path gamers are also long time gamers	https://publications.aap.org/pediatrics/article/127/2/e319/65247/Pathological-Video-Game-Use-Among-Youths-A-Two	9.7	Longitudinal/self questionnaire	risk factors/ impulsivity/ comorbitidy
Luca Milani	2017	Internet Gaming Addiction in Adolescence: Risk Factors and Maladjustment Correlates	9-19 13 ma	both	italy	728	igd linked to psych and soc problems, pathological gamers prone to maladaptive coping strategies	https://link.springer.com/article/10.1007/s11469-017-9750-2	11.55	questtionaire cross sec	solid study, good introduction section for other sources
Sadie Cole	2013	Clinical and Personality Correlates of MMO Gaming: Anxiety and Absorption in Problematic Internet Use	27 ma	both	US	163	at risk gamers have high social phobia, introversion, neuroticism, absorption- high anxiety and absorption risk- different motivations than healthy gamers	https://journals.sagepub.com/doi/full/10.1177/0894439312475280	4.418	cross sec/ quesionnaire	coping strategies/ temperament
Christoph Randler	2013	Internet Addiction and Its Relationship to Chronotype and Personality in a Turkish University Student Sample	20 ma	both, most f	turkey	616	Evening chronotype correlates w IA scores- matches personality at risk for IA, neg associated w agreeable/concie	https://journals.sagepub.com/doi/10.1177/0894439313511055?icid=int.sj-full-text.similar-articles.1	4.418	cross sec/questionnaire	big 5 personality and chronotype, kinda time of day/ good introduction source mine
Christian Vollmer	2014	Computer Game Addiction in Adolescents and Its Relationship to Chronotype and Personality	11-16 12ma	both	turkey	741	evening, younger, male, high female,older, morning low extraversion/ agreeableness low	https://journals.sagepub.com/doi/10.1177/2158244013518054?icid=int.sj-full-text.similar-articles.1	2.032	cross sec quant	chronotype, big 5 pers, evening type more prone
MirkoPawlikowski	2011	Excessive Internet gaming and decision making: Do excessive World of Warcraft players have problems in decision making under risky conditions?	23 MA	both	germany	19	EIG group reduced decision making ability, associated with other behavioral prob, myopia for future	https://www.sciencedirect.com/science/article/pii/S0165178111003830	11.22	obs cross sec	decision making, future short sightedness
Birgit U.Stetina	2011	Beyond the fascination of online-games: Probing addictive behavior and depression in the world of online-gaming	23	both	germany	468	mmorpg more depres, low self est, prob gaming behav- escapism	https://www.sciencedirect.com/science/article/pii/S0747563210002918	8.957	cross sec/ quant	cross game study, mmorpg more at risk, good intro
ScottCaplan	2009	Problematic Internet use and psychosocial well-being among MMO players	32 ma	both	US	400	Immersion component in mmo game strong predictor in gaming motivation in PIU- gaming variables contribute small amount to PIU variance	https://www.sciencedirect.com/science/article/pii/S0747563209001101	8.957	obs/ cross sec	in game variables, mmorpg
Shang HwaHsu	2009	Exploring user experiences as predictors of MMORPG addiction	18-24	both	taiwan	418	curiosity, role-playing, belonging, obligation and reward- user experience pred addiction- casual mech in game that puts gamers at risk	https://www.sciencedirect.com/science/article/pii/S0360131509001274	11.182	cross sec/ qual/surv	in game components, mmorpg
Ju-Yu Yen	2021	Roles of Hostility and Depression in the Association between the MAOA Gene Polymorphism and Internet Gaming Disorder	20-38	both	taiwan	69	TT genotype of EcoRV polymorphism-higher OR for IGD- lower monoamine oxidase-A activity, higher hostility	https://www.ncbi.nlm.nih.gov/pmc/articles/PMC8297287/	4.614	surv/ obs	higher hostility behav and cognition pred of igd, brain chem, genetics
Laura De Nardi	2020	Involvement of DAT1 Gene on Internet Addiction: Cross-Correlations of Methylation Levels in 5′-UTR and 3’-UTR Genotypes, Interact with Impulsivity and Attachment-Driven Quality of Relationships	23 ma	both	US	79	specific patterns exist in the dynamics of methylation-link 3’-UTR genotype and a 5’-UTR intra-motif- positive cor in CpG2-CpG3 groups	https://www.ncbi.nlm.nih.gov/pmc/articles/PMC7663088/	4.614	obs/quan	brain chem, DAT1 hostility
Soo-Hyun Paik	2017	An association study of Taq1A ANKK1 and C957T and - 141C DRD2 polymorphisms in adults with internet gaming disorder: a pilot study	adults	both	korea	63	No direct association of Taq1A ANKK1 and C957T DRD2, 141C polymorphism may play a role IGD	https://www.ncbi.nlm.nih.gov/pmc/articles/PMC5721653/	3.301	cross sec/questionnaire	brain chem, gene associations
Sergey Tereshchenko	2019	Neurobiological Risk Factors for the Development of Internet Addiction in Adolescents	n/a	both	n/a	n/a	neurobiological risk factors for adolescents	https://www.ncbi.nlm.nih.gov/pmc/articles/PMC6616486/	2.2	sys rev	good info on neurobiological studies
Ju-Yu Yen	2017	Emotional Regulation in Young Adults with Internet Gaming Disorder	20-30	both	Taiwan	87	IGD lesl likely cog reappraisal, hi suppress emotion- emot reg strat in igd contribute to dep and hostility	https://www.ncbi.nlm.nih.gov/pmc/articles/PMC5800130/	4.614	obs/ qual/ cross	emotional reg, hostility
Pei-Yun Lin	2020	The association between Emotional Regulation and Internet Gaming Disorder	20-38	both	China	69	Emot adjustment neg associated w IGD, Emot adjust mediates emotion concelment and IGD, emotional focused therapy possibly effective in emot reg deficit	https://www.sciencedirect.com/science/article/pii/S0165178119318670?via%3Dihub	11.225	qual/ cross sec	emotional reg, eval of therapies
MiaoXin	2018	Online activities, prevalence of Internet addiction and risk factors related to family and school among adolescents in China	2022-10-18	both	china	6468	high prevalence of mild igd in chinese students, relat btwn student and teacher risk fact, neg parent way too	https://www.sciencedirect.com/science/article/pii/S2352853217300627	4.02	questionaire	prev in china, risk factors, good psychosocial section
Daniel T.L.Shek	2016	Adolescent Internet Addiction in Hong Kong: Prevalence, Change, and Correlates	12-13 secondary school	both	hong kong	22000	male, high risk, family functioning small risk- prosocial temp and pos youth dev neg ass w IGD, hi prev in hk	https://www.sciencedirect.com/science/article/pii/S1083318815003265	2.046	longitudinal/ questionnaire	large longitudinal, prev/risk factors
Chih-Hung Ko	2014	Psychiatric Comorbidity of Internet Addiction in College Students: An Interview Study	college	both	taiwan	216	adult adhd/depression assoc w igd in males for dep, not in fem	https://www.cambridge.org/core/journals/cns-spectrums/article/psychiatric-comorbidity-of-internet-addiction-in-college-students-an-interview-study/6AD97FFDD455521E14DA8A12DE578454	4.604	psych diag int/ qual	comorbidity, taiwan study
Halley M Pontes	2017	Measurement Invariance of the Internet Gaming Disorder Scale-Short-Form (IGDS9-SF) between the United States of America, India and the United Kingdom	32 ma	both	USA,Inida, UK	1013	The factor structure of the IGDS9-SF found across the three nations was consistent.Cross-cultural assessment of gaming addiction should acknowledge cultural differences.	https://www.sciencedirect.com/science/article/pii/S0165178117308223?via%3Dihub	11.25	invariance measurement
Kwok-Kei Mak	2014	Epidemiology of internet behaviors and addiction among adolescents in six Asian countries	2022-12-18	BOTH	6 asian countries	5366	Asian youth generally have high prevalence of internet use, highest IA in phillipines- risky cyber behaviors	https://pubmed.ncbi.nlm.nih.gov/25405785/	6.315	comp study	comp study , high prevalence asian countries
Agata Błachnio	2019	Cultural Correlates of Internet Addiction	25 ma	both	nine europe countries	3279	Internet addiction was positively related to economic well-being, social progress, and human development as well as negatively related to human well-being, health, safety, and security	https://pubmed.ncbi.nlm.nih.gov/30958038/	6.315	comp study	comp study, western countries, social indicators
Jeffrey G Snodgrass	2019	Distinguishing Core from Peripheral Psychiatric Symptoms: Addictive and Problematic Internet Gaming in North America, Europe, and China	adults/ adol	both	us, europe, china	4000	expression of internet addiction/ certain characteristics are specific to europe/us/china- but many of the criteria are the same	https://link.springer.com/article/10.1007/s11013-018-9608-5#Sec7	2.33	comp study	cross cultural comp study between major 3 areas
Jeffrey G Snodgrass	2018	The cross-cultural expression of internet gaming distress in North America, Europe, and China	same as one above
Han-Ting Wei,	2012	The association between online gaming, social phobia, and depression: an internet survey	21 ma	both	taiwan	722	somatic symptom associated with IGD, gendered differences, IGD predict depression	https://www.ncbi.nlm.nih.gov/pmc/articles/PMC3545926/	4.144	cross sec/ survey	chronic illness connection. gender diff
Rita Cerutti	2016	The Potential Impact of Internet and Mobile Use on Headache and Other Somatic Symptoms in Adolescence. A Population-Based Cross-Sectional Study	2022-10-16	both	italy	1004	somatic pain found in patients, no statistically sig connection to other pain/headaches	https://headachejournal.onlinelibrary.wiley.com/doi/full/10.1111/head.12840	5.311	cross sec/ survey	somatic pain connection
Teija Nuutinen	2014	Computer use, sleep duration and health symptoms: a cross-sectional study of 15-year olds in three countries	15	both	Finland, France and Denmark	5402	igd may be associated w sleep disorders and duration	https://link.springer.com/article/10.1007/s00038-014-0561-y	5.1	cross sec/ survey	sleep disorders
Haruka Tamura	2017	Association between Excessive Use of Mobile Phone and Insomnia and Depression among Japanese Adolescents	15-19	both	japan	295	igd assoc w sleep disorder in japanese children, phone use as well	https://www.mdpi.com/1660-4601/14/7/701	4.614	cross sec/ survey	sleep disorders/ phone use
Soon-Beom Hong	2013	Decreased Functional Brain Connectivity in Adolescents with Internet Addiction	13 ma	both	korea	12	igd predicts abnormal activity of reward reliance/ widespread and significant decrease of functional connectivity in cortico-striatal circuits,	https://journals.plos.org/plosone/article?id=10.1371/journal.pone.0057831	3.752	fmri/ obs	neurobiological difference in IGD patients
Kai Yuan	2013	Cortical Thickness Abnormalities in Late Adolescence with Online Gaming Addiction	19 ma	male	china	12	lowered density of gray matter in different regions, including the prefrontal, orbitofrontal cortex, and supplementary motor area	https://journals.plos.org/plosone/article?id=10.1371/journal.pone.0053055	3.752	MRI obs	neuroimaging/ biological dif in igd, slight mmorpg correlate
Liu jun	2010	Increased regional homogeneity in internet addiction disorder: a resting state functional magnetic resonance imaging study	college	both	china	19	activation of sensory motor synchronization with simultaneous lowering of audiovisual synchronization	https://mednexus.org/doi/abs/10.3760/cma.j.issn.0366-6999.2010.14.014	1.043	fmri/ obs	neuroimaging/ biological dif in igd, low impact score
Tony Durkee	2016	Pathological Internet Use and Risk-Behaviors among European Adolescents	15	both	europe	11356	IA is associated with self-destructive and suicidal behavior as well as depression and anxiety	https://www.mdpi.com/1660-4601/13/3/294	4.54	cross sec/ survey	comorbidity
Casey R.Guillot	2016	Longitudinal associations between anhedonia and internet-related addictive behaviors in emerging adults	19-24	both	US	503	Trait anhedonia also predicted addiction to online/offline video games	https://www.sciencedirect.com/science/article/pii/S0747563216302941	9.79	longitudinal	anhedonia, pred comorb
Kim, Sang Hee	2011	Reduced striatal dopamine D2 receptors in people with Internet addiction	22 ma	both	korea	5	igd mediates dopamine-enhanced secretion with further lowering of dopamine receptor availability in the striatal region	https://journals.lww.com/neuroreport/fulltext/2011/06110/reduced_striatal_dopamine_d2_receptors_in_people.9.aspx	1.73	PEt	neurobio
Mengjiao Li	2014	A Twin Study of Problematic Internet Use: Its Heritability and Genetic Association With Effortful Control	15 ma	both	china	825	association with inherited component in 58–66% of the population	https://docs.google.com/spreadsheets/d/1VNTomcARkRtKOKxxRMN3ndbNL2lKqkEieZr_aaT52f4/edit#gid=0	2.5	twin study	twin study genetics
Jacqueline M. Vink	2015	Heritability of compulsive Internet use in adolescents	14-16	both	netherlands	5200	association with inherited component in 48 of the population	https://onlinelibrary.wiley.com/doi/full/10.1111/adb.12218	4.1	twin study	twin study genetics
Elizabeth C. Long	2015	The Genetic and Environmental Contributions to Internet Use and Associations With Psychopathology: A Twin Study	26	both	australia	2060	association with inherited component in 40 of the population	https://www.cambridge.org/core/journals/twin-research-and-human-genetics/article/genetic-and-environmental-contributions-to-internet-use-and-associations-with-psychopathology-a-twin-study/87849CE0840816586A0CDBA60E5376E3	2.5	twin study	twin study genetics
ElisabethHahn	2017	Internet addiction and its facets: The role of genetics and the relation to self-directedness	adults	both	germany	784	association with inherited component in 21-40 of the population	https://www.sciencedirect.com/science/article/pii/S0306460316303756	4.591	twin study	twin study genetics
Casale, Silvia	2022	Investigating how internet gaming disorder and bodily dissociation experiences vary by game genres	adults/ adol	both	italy	715	moba and mmorpg higher in igd, high body dissasociation in severe igd	https://ovidsp-dc1-ovid-com.libproxy.ucl.ac.uk/ovid-b/ovidweb.cgi?&S=HPCBFPAJNNACMGGGKPMJEFMICDLHAA00&Complete+Reference=S.sh.43%7c1%7c1&Counter5=SS_view_found_complete%7c2022-49921-001%7cpsyh%7cpsycdb%7cpsyc18&Counter5Data=2022-49921-001%7cpsyh%7cpsycdb%7cpsyc18	1.523	cross sec/ survey	game genre/ body dissasociation
T'ng, Soo Ting	2022	Need frustration, gaming motives, and internet gaming disorder in mobile multiplayer online battle arena (moba) games: Through the lens of self-determination theory.	adults/ adol	both	malaysia	398	Social, escape, competition, coping, and skill motives were significant mediators for the association between need frustration and IGD	https://ovidsp-dc1-ovid-com.libproxy.ucl.ac.uk/ovid-b/ovidweb.cgi?&S=HPCBFPAJNNACMGGGKPMJEFMICDLHAA00&Complete+Reference=S.sh.43%7c2%7c1&Counter5=SS_view_found_complete%7c2022-57905-001%7cpsyh%7cpsycdb%7cpsyc18&Counter5Data=2022-57905-001%7cpsyh%7cpsycdb%7cpsyc18	11.555	cross sec/ survey	moba/ motives
T'ng, Soo Ting	2020	Identification of avatar mediates the associations between motivations of gaming and internet gaming disorder among the Malaysian youth.	22 ma	both	malaysia	1175	identification of avatar was found as a significant mediator of the relationships between motivations of gaming and IGD	https://ovidsp-dc1-ovid-com.libproxy.ucl.ac.uk/ovid-b/ovidweb.cgi?&S=HPCBFPAJNNACMGGGKPMJEFMICDLHAA00&Complete+Reference=S.sh.43%7c4%7c1&Counter5=SS_view_found_complete%7c2020-07877-001%7cpsyh%7cpsycdb%7cpsyc17&Counter5Data=2020-07877-001%7cpsyh%7cpsycdb%7cpsyc17	11.555	cross sec/ survey	moba/ motives
Aggarwal, Swati	2019	Predicting likelihood of psychological disorders in PlayerUnknown's Battlegrounds (PUBG) players from Asian countries using supervised machine learning	adults/ adol	both	india	n/a	Initial experiments and results show that we are able to predict IGD, ADHD, and GAD with an accuracy of 93.18%, 81.81% and 84.9% respectively. Game statistics of PUBG players show strong positive correlation with IGD and ADHD indicating detrimental effects of MOBA games, high statistics correlated, high self esteem neg correlated	https://www-sciencedirect-com.libproxy.ucl.ac.uk/science/article/pii/S0306460319303910	4.591	cross sec/ survey/ machine learning	machine learning/game genre
Allessandro Musetti	2019	Maladaptive personality functioning and psychopathological symptoms in problematic video game players: A person-centered approach.	adults/ adol	both	italy	366	video game clusters, Occasional passionate- low, majority, disordered- maladaptive, moba: mportance to determining whether or not problematic gaming activities reflect a dysfunctional emotion-focused coping strategy to avoid inner unpleasant emotional or a more generally compromised emotional and social functioning	https://ovidsp-dc1-ovid-com.libproxy.ucl.ac.uk/ovid-b/ovidweb.cgi?&S=HPCBFPAJNNACMGGGKPMJEFMICDLHAA00&Complete+Reference=S.sh.43%7c6%7c1&Counter5=SS_view_found_complete%7c2019-75158-001%7cpsyh%7cpsycdb%7cpsyc16&Counter5Data=2019-75158-001%7cpsyh%7cpsycdb%7cpsyc16	4.232	cross sec/ survery	coping strategies/ personalities
Celine Bonnaire	2018	Internet gaming disorder in male and female young adults: The role of alexithymia, depression, anxiety and gaming type.	adults/adol	both	France	429	male- alexithymic, young, high anx/dep female- low educ, high dep- mmorpg gamers maladaptive strategies	https://ovidsp-dc1-ovid-com.libproxy.ucl.ac.uk/ovid-b/ovidweb.cgi?&S=HPCBFPAJNNACMGGGKPMJEFMICDLHAA00&Complete+Reference=S.sh.43%7c8%7c1&Counter5=SS_view_found_complete%7c2019-11442-077%7cpsyh%7cpsycdb%7cpsyc16&Counter5Data=2019-11442-077%7cpsyh%7cpsycdb%7cpsyc16	11.225	cross sec/ survey	mmorpg, moba, gender assoc
Stefano Triberti	2018	What matters is when you play: Investigating the relationship between online video games addiction and time spent playing over specific day phases.	adults/adol	both	italy	133	IGD pos cor w weekend morn playing, afternoon neg cor w age, night time play depends on game type- multi	https://ovidsp-dc1-ovid-com.libproxy.ucl.ac.uk/ovid-b/ovidweb.cgi?&S=HPCBFPAJNNACMGGGKPMJEFMICDLHAA00&Complete+Reference=S.sh.43%7c9%7c1&Counter5=SS_view_found_complete%7c2018-56887-030%7cpsyh%7cpsycdb%7cpsyc15&Counter5Data=2018-56887-030%7cpsyh%7cpsycdb%7cpsyc15	3.299	cross sec/survey	time of day playing
Sihan Liu	2022	Problematic internet use and academic engagement during the COVID-19 lockdown: The indirect effects of depression, anxiety, and insomnia in early, middle, and late adolescence	young adults/adol	both	china	4852	anx and dep+ insomnia mediated PIU and academic engagement- effects stronger in late adolescence	https://ovidsp-dc1-ovid-com.libproxy.ucl.ac.uk/ovid-b/ovidweb.cgi?&S=HPCBFPAJNNACMGGGKPMJEFMICDLHAA00&Complete+Reference=S.sh.54%7c2%7c1&Counter5=SS_view_found_complete%7c2022-64598-003%7cpsyh%7cpsycdb%7cpsyc19&Counter5Data=2022-64598-003%7cpsyh%7cpsycdb%7cpsyc19	6.533	cross sec/ survey	covid 19, academic engagement
Yuichiro Otsuka	2021	The association between Internet usage and sleep problems among Japanese adolescents: Three repeated cross-sectional studies.	adol	both	japan	248 983	longer internet time assoc w later bedtimes and sleep prob	https://ovidsp-dc1-ovid-com.libproxy.ucl.ac.uk/ovid-b/ovidweb.cgi?&S=HPCBFPAJNNACMGGGKPMJEFMICDLHAA00&Complete+Reference=S.sh.54%7c4%7c1&Counter5=SS_view_found_complete%7c2022-60267-009%7cpsyh%7cpsycdb%7cpsyc18&Counter5Data=2022-60267-009%7cpsyh%7cpsycdb%7cpsyc18	5.296	cross sec/ survey	sleep disorder, internet use, bed times
Maurice M. Ohayon	2021	Internet gaming disorder and comorbidities among campus-dwelling U.S. university students	college age	both	US	3000	risk igd group have higher suicide ideation, anx/ dep, soc anx dis, poor to fair health, prevalent	https://docs.google.com/spreadsheets/d/1VNTomcARkRtKOKxxRMN3ndbNL2lKqkEieZr_aaT52f4/edit#gid=0	11.22	empirical/ quant	US, college demo study
Yanmei Shen	2021	Sex differences in prevalence, risk factors and clinical correlates of internet addiction among chinese college students	college age	both	China	8098	suicide ideation/attempt, adhd, insomnia- male nationality, dep,anx,suicide ideation, insomnia, adhd- fem	https://ovidsp-dc1-ovid-com.libproxy.ucl.ac.uk/ovid-b/ovidweb.cgi?&S=HPCBFPAJNNACMGGGKPMJEFMICDLHAA00&Complete+Reference=S.sh.54%7c7%7c1&Counter5=SS_view_found_complete%7c2020-97726-080%7cpsyh%7cpsycdb%7cpsyc18&Counter5Data=2020-97726-080%7cpsyh%7cpsycdb%7cpsyc18	6.553	empirical/ quant	gendered, importance of suicide, isomnia, adhd screening
Sara Fazeli	2020	Depression, anxiety, and stress mediate the associations between internet gaming disorder, insomnia, and quality of life during the COVID-19 outbreak	adults/ adol	both	iran	1512	psychological distress mediator of igd, igd influences sleep and qol, igd assoc w many psycsocial outcomes	https://ovidsp-dc1-ovid-com.libproxy.ucl.ac.uk/ovid-b/ovidweb.cgi?&S=HPCBFPAJNNACMGGGKPMJEFMICDLHAA00&Complete+Reference=S.sh.54%7c8%7c1&Counter5=SS_view_found_complete%7c2020-93696-001%7cpsyh%7cpsycdb%7cpsyc17&Counter5Data=2020-93696-001%7cpsyh%7cpsycdb%7cpsyc17	3.299	empirical/ quant	insomnia, QOL- mediators
Yuelin Yu	2020	Serial multiple mediation of the association between internet gaming disorder and suicidal ideation by insomnia and depression in adolescents in Shanghai, China	adol/ chil	both	china	1066	Insomnia and depression may serially mediate the association between IGD and suicidal ideation. IGD was positively associated with insomnia, then with depression, which in turn positively contributed to suicidal ideation	https://ovidsp-dc1-ovid-com.libproxy.ucl.ac.uk/ovid-b/ovidweb.cgi?&S=HPCBFPAJNNACMGGGKPMJEFMICDLHAA00&Complete+Reference=S.sh.54%7c10%7c1&Counter5=SS_view_found_complete%7c2020-72403-001%7cpsyh%7cpsycdb%7cpsyc17&Counter5Data=2020-72403-001%7cpsyh%7cpsycdb%7cpsyc17	4.1	empirical/ quant	isomnia, suicide mediators
Lennart Raudsepp	2019	Brief report: Problematic social media use and sleep disturbances are longitudinally associated with depressive symptoms in adolescents	adol	both	Estonia	249	longitudinal associations between problematic social media use and depressive symptoms and sleep disturbances and depressive symptoms in middle adolescence	https://ovidsp-dc1-ovid-com.libproxy.ucl.ac.uk/ovid-b/ovidweb.cgi?&S=HPCBFPAJNNACMGGGKPMJEFMICDLHAA00&Complete+Reference=S.sh.54%7c11%7c1&Counter5=SS_view_found_complete%7c2019-64240-020%7cpsyh%7cpsycdb%7cpsyc16&Counter5Data=2019-64240-020%7cpsyh%7cpsycdb%7cpsyc16	3.675	longitudinal	longitdinal, social media-internet use- sleep
Abdulbari Bener	2019	Internet addiction, fatigue, and sleep problems among adolescent students: A large-scale study.	adults/ adol	both	turkey	2350	IA was associated with poor dietary habits, sleep problems, and fatigue symptoms	https://ovidsp-dc1-ovid-com.libproxy.ucl.ac.uk/ovid-b/ovidweb.cgi?&S=HPCBFPAJNNACMGGGKPMJEFMICDLHAA00&Complete+Reference=S.sh.54%7c18%7c1&Counter5=SS_view_found_complete%7c2018-23346-001%7cpsyh%7cpsycdb%7cpsyc16&Counter5Data=2018-23346-001%7cpsyh%7cpsycdb%7cpsyc16	11.555	empirical/ quant	fatigue and sleep
Hideki Tsumura	2018	Problematic Internet use and its relationship with psychological distress, insomnia, and alcoholism among schoolteachers in Japan.	adults	both	japan	2663	schoolteachers with more severe psychological distress, insomnia, or alcoholism, regardless of gender, would use the Internet in a more problematic way	https://ovidsp-dc1-ovid-com.libproxy.ucl.ac.uk/ovid-b/ovidweb.cgi?&S=HPCBFPAJNNACMGGGKPMJEFMICDLHAA00&Complete+Reference=S.sh.54%7c20%7c1&Counter5=SS_view_found_complete%7c2018-64729-004%7cpsyh%7cpsycdb%7cpsyc15&Counter5Data=2018-64729-004%7cpsyh%7cpsycdb%7cpsyc15	2.7	empirical/ quant	school teachers/ psychosoc med
Shih-Chun Lin	2013	Association between fatigue and internet addiction in female hospital nurses	adult	fem	taiwan	564	significant association between fatigue levels and Internet addiction in female hospital nurses	https://ovidsp-dc1-ovid-com.libproxy.ucl.ac.uk/ovid-b/ovidweb.cgi?&S=HPCBFPAJNNACMGGGKPMJEFMICDLHAA00&Complete+Reference=S.sh.59%7c3%7c1&Counter5=SS_view_found_complete%7c2013-01280-013%7cpsyh%7cpsycdb%7cpsyc10&Counter5Data=2013-01280-013%7cpsyh%7cpsycdb%7cpsyc10	3.057	empirical/ quant	school nurses/ fatigue
Muhammad Junaid Tahir	2021	Internet addiction and sleep quality among medical students during the COVID-19 pandemic: A multinational cross-sectional survey	old adol/adults	both	7 dif non western countries	2749	internet addiction and poor sleep quality are two issues that require addressing amongst medical students	https://pubmed.ncbi.nlm.nih.gov/34739502/	3.752	cross sec/survey	med school, pandemic, non western pop
Yang-Yang Li	2021	Internet Addiction Increases in the General Population During COVID-19: Evidence From China	adults/ adol	both	china	20472	COVID-19 pandemic adversely impacted Internet use and increased the prevalence and severity of Internet addiction among the general population in China, especially in vulnerable populations	https://pubmed.ncbi.nlm.nih.gov/33738888/	3.86	cross sec/survey	covid 19 prevalence
Zhaojun Teng	2021	Depression and anxiety symptoms associated with internet gaming disorder before and during the COVID-19 pandemic: A longitudinal study	chil/adol	both	china	1776	Children and adolescents both increased videogame use at T2, but only adolescents significantly increased IGD severity at T2	https://pubmed.ncbi.nlm.nih.gov/33704085/	7.772	cross sec/survey	covid 19 predisposes adol to igd mediatiors
Preeti Matthew	2020	Effectiveness of a nurse-led intervention for adolescents with problematic Internet use	adolescents	both	India	100	intervention was effective in reducing PIU among adolescents and improved their physical, psychological, and social functioning and academic performance	https://ovidsp-dc1-ovid-com.libproxy.ucl.ac.uk/ovid-b/ovidweb.cgi?&S=NMNKFPCHEAACLGCJKPMJEFPKLGLNAA00&Complete+Reference=S.sh.49%7c7%7c1&Counter5=SS_view_found_complete%7c2020-58920-003%7cpsyh%7cpsycdb%7cpsyc18&Counter5Data=2020-58920-003%7cpsyh%7cpsycdb%7cpsyc18	1.392	empirical/ quant	nurse lead intervention, academic
Da Zhou	2020	The effect of problematic Internet use on mathematics achievement: The mediating role of self-efficacy and the moderating role of teacher-student relationships	0-12	both	china	5400	Internet use was negatively correlated with students' mathematics achievement; (2) The negative link between problematic Internet use and mathematics achievement was partially mediated by mathematical self-efficacy; (3) Teacher-student relationships significantly moderated the indirect effect of problematic Internet use on mathematical self-efficacy	https://ovidsp-dc1-ovid-com.libproxy.ucl.ac.uk/ovid-b/ovidweb.cgi?&S=NMNKFPCHEAACLGCJKPMJEFPKLGLNAA00&Complete+Reference=S.sh.49%7c9%7c1&Counter5=SS_view_found_complete%7c2020-79831-001%7cpsyh%7cpsycdb%7cpsyc17&Counter5Data=2020-79831-001%7cpsyh%7cpsycdb%7cpsyc17	2.5	empirical/ quant	academic achievement, self efficacy
Katarzyna Tomaszek	2020	Examining the relationship between student school burnout and problematic Internet use	adults/ adol	both	poland	230	higher level of school burnout indicators was significantly connected with a higher level of problematic Internet- bidirectional	https://ovidsp-dc1-ovid-com.libproxy.ucl.ac.uk/ovid-b/ovidweb.cgi?&S=NMNKFPCHEAACLGCJKPMJEFPKLGLNAA00&Complete+Reference=S.sh.49%7c10%7c1&Counter5=SS_view_found_complete%7c2020-61819-002%7cpsyh%7cpsycdb%7cpsyc17&Counter5Data=2020-61819-002%7cpsyh%7cpsycdb%7cpsyc17	1	empirical/ quant	academic achievement, self efficacy
Akiko Shibuya	2019	Long-term effects of in-game purchases and event game mechanics on young mobile social game players in Japan	adults/adol	both	japan	948	Players who were exposed to a higher amount of limited-time only gacha, a virtual lottery machine, were likely to spend more money six months later. However, players who were exposed to a lower amount of normal gacha were likely to spend more money later among players who preferred gambling	https://ovidsp-dc1-ovid-com.libproxy.ucl.ac.uk/ovid-b/ovidweb.cgi?&S=NMNKFPCHEAACLGCJKPMJEFPKLGLNAA00&Complete+Reference=S.sh.53%7c2%7c1&Counter5=SS_view_found_complete%7c2019-09113-006%7cpsyh%7cpsycdb%7cpsyc16&Counter5Data=2019-09113-006%7cpsyh%7cpsycdb%7cpsyc16	1.08	empirical/ quant	gacha, mobile games, monetary
Laurette Nakhoul	2020	Attachment style and addictions (alcohol, cigarette, waterpipe and internet) among Lebanese adolescents: A national study	adolescents	both	Lebanon	1810	Lebanese adolescents with insecure attachment had higher rates of addiction to cigarette, waterpipe, alcohol, and internet	https://ovidsp-dc1-ovid-com.libproxy.ucl.ac.uk/ovid-b/ovidweb.cgi?&S=NMNKFPCHEAACLGCJKPMJEFPKLGLNAA00&Complete+Reference=S.sh.70%7c1%7c1&Counter5=SS_view_found_complete%7c2020-27364-001%7cpsyh%7cpsycdb%7cpsyc19&Counter5Data=2020-27364-001%7cpsyh%7cpsycdb%7cpsyc19	2.6	empirical/ quant	attachment styles
Chiara Remondi	2020	Insecure attachment and technology addiction among young adults: The mediating role of impulsivity, alexithymia, and general psychological distress	adults/adol	both	italy	539	Findings suggest that insecure attachment dimensions have an indirect effect on the development of technology addiction mediated almost entirely by higher levels of psychological risk factors	https://ovidsp-dc1-ovid-com.libproxy.ucl.ac.uk/ovid-b/ovidweb.cgi?&S=NMNKFPCHEAACLGCJKPMJEFPKLGLNAA00&Complete+Reference=S.sh.70%7c6%7c1&Counter5=SS_view_found_complete%7c2020-59072-001%7cpsyh%7cpsycdb%7cpsyc17&Counter5Data=2020-59072-001%7cpsyh%7cpsycdb%7cpsyc17	2.7	empirical/ quant	attachment styles
Besra Tas	2020	School attachment and video game addiction of adolescents with divorced vs. married parents	adults/adol	both	Turkey	209	boys' gaming addiction scores were higher than girls- no connection to divoce	https://ovidsp-dc1-ovid-com.libproxy.ucl.ac.uk/ovid-b/ovidweb.cgi?&S=NMNKFPCHEAACLGCJKPMJEFPKLGLNAA00&Complete+Reference=S.sh.70%7c7%7c1&Counter5=SS_view_found_complete%7c2020-71368-008%7cpsyh%7cpsycdb%7cpsyc17&Counter5Data=2020-71368-008%7cpsyh%7cpsycdb%7cpsyc17	1	empirical/ quant	attachment styles,divorce, gender
Chang Wei	2020	Interparental conflict, parent-adolescent attachment, and adolescent Internet addiction: The moderating role of adolescent self-control.	child/adults/adol	both	china		adolescents' perceptions of interparental conflict was significantly and positively correlated with their Internet addiction-mediated by attachment and self control		1.183
Elizabeth Hardie	2007	adolescents' perceptions of interparental conflict was significantly and positively correlated with their Internet addiction	adults/adol	both	australia		over-users and addicts spending increasingly more time in online activities, being more neurotic and less extraverted, more socially anxious and emotionally lonely, and gaining greater support from internet social networks than average internet users. Further analysis revealed that only neuroticism and perceived support from online social networks were significant predictors of excessive internet…	https://eds.p.ebscohost.com/abstract?site=eds&scope=site&jrnl=14490706&AN=25121069&h=mWcJ4fnghNfODH6aa7FZVaLuPY9SOjVACMR2CrjDJt0miLVpG9NxBzJfeqzhjr2afrXEu6s5XpecKCew0e8uLw%3d%3d&crl=c&resultLocal=ErrCrlNoResults&resultNs=Ehost&crlhashurl=login.aspx%3fdirect%3dtrue%26profile%3dehost%26scope%3dsite%26authtype%3dcrawler%26jrnl%3d14490706%26AN%3d25121069		empirical/quant	inter parental conflic biopsychosocial
Nancy M. Petry	2014	An international consensus for assessing internet gaming disorder using the new DSM-5 approach	adults/adol	both	mult countries	n/a	meaning behind each of the nine DSM-5 criteria for internet gaming disorder and present a single item that best reflects each criterion, translated into the 10 main languages of countries	https://onlinelibrary.wiley.com/doi/full/10.1111/add.12457	7.256	qual	qual dsm criteria
Lixuan Zhang	2008	A Comparative Study of Internet Addiction between the United States and China	adults/adol	both	us/china	314	chinese stud high prev comp to us, gendered results	https://www.liebertpub.com/doi/abs/10.1089/cpb.2008.0026?casa_token=abni4IpjUeoAAAAA:OQ0VH3EKElfyJKl07WpDSFHMHFmqCE6qNIaAhW1MCa5RACMfxoOgOEsJagB3bYoUmZ0gGkxBtoTUOEGP	2.7	empirical/quant	cultural/gender
Sara Fazeli	2020	Depression, anxiety, and stress mediate the associations between internet gaming disorder, insomnia, and quality of life during the COVID-19 outbreak	13-18	both	europe/us	1512	Psychological distress (i.e., depression, anxiety, and stress) served as a strong mediator in the association between IGD and insomnia and quality of life. IGD directly influenced insomnia and quality of life among the participants.	https://pubmed.ncbi.nlm.nih.gov/33110934/	3.299	empirical/quant	insomnia/psychological distress
Shan Shan Li	2020	Exercise-Based Interventions for Internet Addiction: Neurobiological and Neuropsychological Evidence	n/a	both	europ/us/asia	n/a	exercise can increase the levels of neurotrophic factors, cortisol, and neurotransmitters; improve the morphology of specific parts of the central nervous system	https://pubmed.ncbi.nlm.nih.gov/32670157/	3.8	sys rev	exercise related sys rev
Jin Ting Sun	2023	Internet addiction-induced brain structure and function alterations: a systematic review and meta-analysis of voxel-based morphometry and resting-state functional connectivity studies	N/A	both	europe/us/asia	n/a	less gray matter volume in the supplementary motor area (SMA) anterior cingulate cortex and orbitofrontal cortex in subjects with IA	https://link.springer.com/article/10.1007/s11682-023-00762-w	3.2	sys rev	RSFC sys/met analy on brain struc alt due to IA
Tanya Wen	2016	Network-Based Analysis Reveals Functional Connectivity Related to Internet Addiction Tendency	19-29	both	Taiwan	47	the majority of proportions of connections in the two networks correspond to the cerebellar model of addiction which encompasses the four-circuit model	https://www.ncbi.nlm.nih.gov/pmc/articles/pmid/26869896/	2.9	obs	large scale networks involved in IA
Luca Cerniglia	2020	Associations Among Internet Addiction, Genetic Polymorphisms, Family Functioning, and Psychopathological Risk: Cross-Sectional Exploratory Study	young adults	female		104	ound no significant association between IA and any genetic polymorphisms, neither among males or females	https://pubmed.ncbi.nlm.nih.gov/33361057/	6.33	cross sectional	Genetic/polymorphism
Hewei Cheng	2020	Alterations in Amygdala Connectivity in Internet Addiction Disorder	20.7 mean	both	China	24	FC between left amygdala and right DLPFC had significant correlation with duration of IA	https://www.ncbi.nlm.nih.gov/pmc/articles/pmid/32047251/	4.6	cross sec	FC in amygdala and dlpfc not adol pop

## Sheet: Final Articles for Review
No.	Author(s)	Year	Country	Journal/ Journal Country of Origin	Title	General Aim	Age Range	Sample Size	Gender	Area of Interest	Measures Used	Outcome	Conclusion	Impact Factor	Quality Appraisal	Research Question
1	Hong et al.	2013	Korea	Plos One, USA	Decreased Functional Brain Connectivity in Adolescents with Internet Addiction	Measure whole brain functional connectivity levels in adolescents with IA	11-16	12	All Male	Whole brain	Resting State fMRI Imaging	Decreased FC in subcortical- frontal/parietal areas and no topology differences	IA adolescents had decrease in functional connectivity in cortico-subcortical circuits, but not associated with a global disruption in brain functional network topology	3.752	Medium	1,2
2	Lee et al.	2020	Korea	Journal of Behavioral Addictions, Hungary	Aberrant posterior superior temporal sulcus functional connectivity and executive dysfunction in adolescents with internet gaming disorder	Investigate the functional connectivity between large-scale intrinsic networks	12-15	17	All Male	DMN, ECC, SN	Whole brain fMRI, seed to voxel analysis	Altered FC in DMN and SN with the left posterior superior temporal sulcus (pSTS) in adolescents with IGD	Altered FC in DMN and SN in IGD that may be associated with executive dysfunction	7.72	High	1,2,3
3	Xing et al.	2014	China	Brain Research, Netherlands	Reduced fiber integrity and cognitive control in adolescents with internet gaming disorder	Investigate the structural connectivity and functional connectivity within SN of IGD adolescents	18-19	17	58.8% M, 41.1% F	Salience Network	fMRI and color-word stroop task	Decreased FA in right SN, which may be related to poor behavior performance in color-word Stroop task	IGD adolescents shown decreased FA in right SN, which may be related to poor behavior performance in color-word Stroop task.	3.61	Moderate	1,2,3
4	Ding et al.	2013	China	Plos One, USA	Altered Default Network Resting-State Functional Connectivity in Adolescents with Internet Gaming Addiction	Investigate whether functional connectivity is altered in adolescents with Internet gaming addiction (IGA)	14-17	17	76% M, 24% F	PCC/ Whole Brain / DMN	Resting State fMRI Imaging	Increased functional connectivity in the bilateral cerebellum posterior lobe and middle temporal gyrus	IA associated with significant decrease of functional connectivity in cortico-striatal circuits, in the absence of global changes in brain functional network topology.	3.24	Low	1,2,3
5	Hong et al.	2015	Korea	Brain Research, Netherlands	A selective involvement of putamen functional connectivity in youth with internet gaming disorder	Examine group differences in the functional connectivity of dorsal and ventral subdivisions of the caudate nucleus and putamen	11-16	12	All Male	Putamen/ Caudate	Whole-brain echo-planar imaging (EPI)	Adolescents with internet gaming disorder showed altered dorsal putamen functional connectivity with the posterior insula-parietal operculum depending on IA diagnosis	The dorsal putamen functional connectivity was significantly and specifically different in adolescents with internet gaming disorder	3.61	Moderate	1,2,3
6	Wang et al.	2017	China	Addictive Behaviors, UK	Altered default mode, fronto-parietal and salience networks in adolescents with Internet addiction	Examined large-scale brain network changes in adolescents with IA	14-16	31	68% M, 32% F	SN/interhemispheric/ DMN/ ECN (FPN)	Resting State fMRI Imaging	Reduced FC in DMN, interhemispheric and SN and DMN	IA is associated with imbalanced interactions among the DMN, FPN and SN, which may serve as system-level neural underpinnings for the uncontrollable Internet-using behavior	4.591	High	1,2,3
7	Li et al.	2014	China	Scientific Reports, UK	Impaired Frontal-Basal Ganglia Connectivity in Adolescents with Internet Addiction	Investigate the neuronal pathways implicated in response inhibition in adolescents with IA using FC	13-17	23	Not Given	Frontal Basal Ganglia	fMRI imaging and Go-Stop Task	Indirect frontal-basal ganglia pathway was engaged by response inhibition in healthy subjects. However, did not detect any equivalent effective connectivity in the IA group.	Internet addiction as a behavioral disorder and aberrant connectivity in the response inhibition network	4.011	Moderate	1,2,3
8	Chen et al.	2021	China	Frontiers in Psychiatry, Switzerland	Impulsivity and Response Inhibition Related Brain Networks in Adolescents With Internet Gaming Disorder: A Preliminary Study Utilizing Resting-State fMRI	Exploration of the directional connections of the relevant brain regions in the prefrontal-striatal circuit and the synchronization level of the two hemispheres	12-18	22	77% M, 23% F	Prefrontal striatal circuits	fMRI imaging and color-word Stroop Task	There was a significant difference in the directed connection of the left DLPFC and dorsal striatum between the IGD group and the RGU group.	In the IGD group, bilateral cerebral medial orbitofrontal cortex (mOFC) synchronization was significantly reduced	4.232	Medium	1,2,3
9	Wee et al.	2014	China	Plos One, USA	Disrupted Brain Functional Network in Internet Addiction Disorder: A Resting-State Functional Magnetic Resonance Imaging Study	Explore the encephalic functional characteristics of IAD adolescents at rest using functional magnetic resonance imaging data	15-19	17	88% M, 12%F	Whole-brain/ prefrontal/ occipital/ parietal	Resting State fMRI Imaging	There is significant disruption in the functional connectome of IAD patients, particularly between regions located in the frontal, occipital, and parietal lobes	IAD causes disruptions of functional connectivity and, importantly, that such disruptions might link to behavioral impairments	3.24	Low	1,2,3
10	Li et al.	2015	China	Frontiers in Human Neuroscience, Switzerland	Aberrant corticostriatal functional circuits in adolescents with Internet addiction disorder	Investigate the integrity of the corticostriatal functional networks and relationships between circuit-level abnormalities and clinical measures in IAD	15-19	14	86% M, 14% F	Corticostriatal circuits	Resting State fMRI Imaging	Altered functional connectivity that correlates w neural functioning was found in IAD subjects	IAD is associated with alterations of corticostriatal functional circuits involved in the affective and motivation processing, and cognitive control	3.473	Moderate	1,2,3
11	Jin et al.	2015	China	Brain Imaging and Behavior, USA	Abnormal prefrontal cortex resting state functional connectivity and severity of internet gaming disorder	Investigate the abnormal structural and resting-state properties of several frontal regions in individuals with online gaming addiction	18-19	25	64% M, 36% F	Prefrontal cortex	Resting State fMRI Imaging	IGD subjects showed decreased functional connectivity between several cortical regions and our seeds, including the insula, and temporal and occipital cortices.	The involvement of several PFC regions and related PFC-striatal circuits in the process of IGD and suggestion that IGD may share similar neural mechanisms with substance dependence at the circuit level	3.224	Moderate	1,2
12	Siste et al.	2022	Indonesia	Journal of Clinical Medicine, Switzerland	Altered Resting-State Network in Adolescents with Problematic Internet Use	Examined large-scale brain network changes in adolescents with IA	12-16	30	50% M, 50% F	General/ Prefrontal/Insula	Resting State fMRI Imaging	sFCs of the LPFC(L) with the medial PFC (MPFC), LPFC(L), as well as with the right lateral parietal cortex (LP(R)) were lower for PIU	Dysfunctional attention switching and incentive salience regulated by the SN were implicated as being a neural correlate of PIU, and this relationship would in part be explained by the emotional dysregulation associated with PIU in adolescents	5.41	High	1,2,3
